# Supplementary material for: Three-phase extraction of polysaccharide from Stropharia rugosoannulata: Process optimization, structural characterization and bioactivities
Source: Front Immunol. 2023 Jan 11;13:994706. doi: 10.3389/fimmu.2022.994706 (PMC9878848; doi:10.3389/fimmu.2022.994706)
Supplement: Supplementary file 1 [file DataSheet_1.zip]

Archive with 42 entries (42 files):
- Antioxidant activities.xlsx
- Assay of cell viability.xlsx
- Assay of phagocytosis.xlsx
- Cell scratch experiment/100 0h.png
- Cell scratch experiment/100 24h.png
- Cell scratch experiment/200 0h.png
- Cell scratch experiment/200 24h.png
- Cell scratch experiment/25 0h.png
- Cell scratch experiment/25 24h.png
- Cell scratch experiment/50 0h.png
- Cell scratch experiment/50 24h.jpg
- Cell scratch experiment/LPS 0h.png
- Cell scratch experiment/LPS 24h.png
- Cell scratch experiment/WB╜ß╣√.xlsx
- Cell scratch experiment/┐╒ 0h.png
- Cell scratch experiment/┐╒ 24h.png
- Composition of monosaccharides.xlsx
- Molecular weight determination.xlsx
- Physicochemical characterizations.xlsx
- RT-PCR.xlsx
- SEM/1_0009.tif
- SEM/1_0009.txt
- SEM/1_0010.tif
- SEM/1_0010.txt
- SEM/1_0011.tif
- SEM/1_0011.txt
- SEM/1_0012.tif
- SEM/1_0012.txt
- Western Blot/Beclin 1 (3).Tif
- Western Blot/LC3.Tif
- Western Blot/MyD88.Tif
- Western Blot/NF-a╩B.Tif
- Western Blot/P62.Tif
- Western Blot/TLR4.Tif
- Western Blot/WB.xlsx
- Western Blot/Western Blot Picture.docx
- Western Blot/a┬-actin.png
- Western Blot/a┬-actin.tif
- X-ray diffraction test/DQGG.asc
- X-ray diffraction test/DQGG.ras
- X-ray diffraction test/DQGG.raw
- Yield of polysaccharide.xlsx
