# Supplementary material for: Three-phase extraction of polysaccharide from Stropharia rugosoannulata: Process optimization, structural characterization and bioactivities
Source: Front Immunol. 2023 Jan 11;13:994706. doi: 10.3389/fimmu.2022.994706 (PMC9878848; doi:10.3389/fimmu.2022.994706)
Supplement: Supplementary file 1 [file DataSheet_1.zip › Antioxidant activities.xlsx]

## Sheet: Sheet1
Sample ABTS	1	2	3	4	5	6	7	8	9	10	11	12
A	0.481	0.487	0.484	0.481	0.061	0.058	0.058	0.057	0.058	0.059	0.059	0.059	734
B	0.442	0.439	0.454	0.448	0.059	0.06	0.059	0.061	0.059	0.058	0.06	0.059	734
C	0.428	0.435	0.438	0.435	0.038	0.04	0.059	0.038	0.062	0.063	0.063	0.065	734
D	0.331	0.33	0.336	0.336	0.039	0.04	0.038	0.04	0.05	0.063	0.043	0.042	734
E	0.188	0.19	0.188	0.189	0.044	0.044	0.043	0.049	0.046	0.046	0.043	0.041	734
F	0.058	0.059	0.061	0.059	0.048	0.047	0.048	0.05	0.046	0.046	0.044	0.041	734
G	0.052	0.059	0.055	0.053	0.057	0.058	0.058	0.06	0.048	0.045	0.045	0.041	734
H	0.056	0.063	0.058	0.06	0.051	0.051	0.051	0.051	0.044	0.044	0.04	0.04	734
Vc ABTS	1	2	3	4	5	6	7	8	9	10	11	12
A	0.479	0.528	0.516	0.523	0.042	0.04	0.04	0.038	0.04	0.041	0.04	0.04	734
B	0.111	0.116	0.118	0.114	0.04	0.041	0.04	0.041	0.04	0.039	0.041	0.04	734
C	0.038	0.038	0.043	0.041	0.038	0.038	0.062	0.037	0.042	0.041	0.041	0.043	734
D	0.042	0.04	0.043	0.041	0.038	0.038	0.037	0.038	0.05	0.064	0.043	0.041	734
E	0.041	0.042	0.044	0.042	0.039	0.038	0.039	0.041	0.046	0.046	0.043	0.042	734
F	0.04	0.042	0.043	0.042	0.04	0.039	0.039	0.041	0.046	0.046	0.044	0.042	734
G	0.041	0.042	0.043	0.041	0.04	0.04	0.041	0.04	0.046	0.045	0.045	0.041	734
H	0.043	0.042	0.04	0.043	0.038	0.037	0.038	0.036	0.043	0.043	0.04	0.041	734
Sample ABTS								Vc ABTS
A0		0.481	0.487	0.484	0.481	0.48325		A0		0.479	0.528	0.516	0.523	0.5115
								Ax	0.05	0.111	0.116	0.118	0.114	0.11475
Ax	0.05	0.442	0.439	0.454	0.448	0.44575			0.1	0.038	0.038	0.043	0.041	0.04
	0.1	0.428	0.435	0.438	0.435	0.434			0.5	0.042	0.04	0.043	0.041	0.0415
	0.5	0.331	0.33	0.336	0.336	0.33325			1	0.041	0.042	0.044	0.042	0.04225
	1	0.188	0.19	0.188	0.189	0.18875			2	0.04	0.042	0.043	0.042	0.04175
	2	0.058	0.059	0.061	0.059	0.05925			4	0.041	0.042	0.043	0.041	0.04175
	4	0.052	0.059	0.055	0.053	0.05475			6	0.043	0.042	0.04	0.043	0.042
	6	0.056	0.063	0.058	0.06	0.05925			8	0.042	0.04	0.04	0.038	0.04
	8	0.061	0.058	0.058	0.057	0.0585			10	0.04	0.041	0.04	0.041	0.0405
	10	0.059	0.06	0.059	0.061	0.05975		Ax0	0.05	0.038	0.038	0.062	0.037	0.04375
									0.1	0.038	0.038	0.037	0.038	0.03775
Ax0	0.05	0.038	0.04	0.059	0.038	0.04375			0.5	0.039	0.038	0.039	0.041	0.03925
	0.1	0.039	0.04	0.038	0.04	0.03925			1	0.04	0.039	0.039	0.041	0.03975
	0.5	0.044	0.044	0.043	0.049	0.045			2	0.04	0.04	0.041	0.04	0.04025
	1	0.048	0.047	0.048	0.05	0.04825			4	0.038	0.037	0.038	0.036	0.03725
	2	0.057	0.058	0.058	0.06	0.05825			6	0.04	0.041	0.04	0.04	0.04025
	4	0.051	0.051	0.051	0.051	0.051			8	0.04	0.039	0.041	0.04	0.04
	6	0.058	0.059	0.059	0.059	0.05875			10	0.042	0.041	0.041	0.043	0.04175
	8	0.059	0.058	0.06	0.059	0.059
	10	0.062	0.063	0.063	0.065	0.06325
Smple DPPH	1	2	3	4	5	6	7	8	9	10	11	12
A	0.19	0.193	0.192	0.193	0.129	0.132	0.139	0.141	0.095	0.096	0.1	0.098	517
B	0.174	0.177	0.179	0.177	0.144	0.15	0.151	0.164	0.106	0.113	0.113	0.111	517
C	0.168	0.171	0.169	0.17	0.042	0.042	0.067	0.041	0.121	0.13	0.126	0.127	517
D	0.113	0.115	0.118	0.118	0.042	0.043	0.042	0.043	0.056	0.069	0.048	0.048	517
E	0.082	0.083	0.085	0.084	0.047	0.047	0.048	0.049	0.05	0.051	0.048	0.048	517
F	0.088	0.09	0.088	0.09	0.055	0.056	0.056	0.056	0.05	0.055	0.048	0.049	517
G	0.104	0.101	0.106	0.107	0.062	0.064	0.066	0.065	0.049	0.052	0.049	0.051	517
H	0.117	0.122	0.121	0.126	0.077	0.077	0.079	0.079	0.047	0.048	0.046	0.047	517
Vc DPPH	7	8	9	10	11	12
A	0.041	0.038	0.041	0.051	0.048	0.05
B	0.05	0.058	0.056	0.05	0.05	0.049
C	0.067	0.068	0.07	0.051	0.049	0.05
D	0.084	0.083	0.133	0.04	0.038	0.04
E	0.099	0.1	0.1	0.04	0.04	0.038
F	0.182	0.187	0.191	0.042	0.041	0.038
G	0.191	0.2	0.198	0.041	0.041	0.038
H	0.05	0.051	0.048	0.039	0.04	0.04
A0		0.19	0.193	0.192	0.193	0.192			A0		0.182	0.187	0.191	0.186667
Ax	0.05	0.174	0.177	0.179	0.177	0.17675			Ax	0	0.191	0.2	0.198	0.196333
	0.1	0.168	0.171	0.169	0.17	0.1695				0.5	0.05	0.051	0.048	0.0496667
	0.5	0.113	0.115	0.118	0.118	0.116				1	0.051	0.048	0.05	0.0496667
	1	0.082	0.083	0.085	0.084	0.0835				1.5	0.05	0.05	0.049	0.0496667
	2	0.088	0.09	0.088	0.09	0.089				2	0.051	0.049	0.05	0.05
	4	0.104	0.101	0.106	0.107	0.1045
	6	0.117	0.122	0.121	0.126	0.1215			Ax0	0	0.04	0.038	0.04	0.0393333
	8	0.129	0.132	0.139	0.141	0.13525				0.5	0.04	0.04	0.038	0.0393333
	10	0.144	0.15	0.151	0.164	0.15225				1	0.042	0.041	0.038	0.0403333
										1.5	0.041	0.041	0.038	0.04
Ax0	0.05	0.042	0.042	0.067	0.041	0.048				2	0.039	0.04	0.04	0.0396667
	0.1	0.042	0.043	0.042	0.043	0.0425
	0.5	0.047	0.047	0.048	0.049	0.04775
	1	0.055	0.056	0.056	0.056	0.05575
	2	0.062	0.064	0.066	0.065	0.06425
	4	0.077	0.077	0.079	0.079	0.078
	6	0.095	0.096	0.1	0.098	0.09725
	8	0.106	0.113	0.113	0.111	0.11075
	10	0.121	0.13	0.126	0.127	0.126
	1	2	3	4	5	6	7	8	9	10	11	12
A	0.725	0.735	0.726	0.717	0.128	0.132	0.136	0.131	0.097	0.095	0.094	0.096	510
B	0.735	0.74	0.745	0.74	0.133	0.134	0.135	0.135	0.113	0.113	0.113	0.112	510
C	0.756	0.765	0.765	0.764	0.053	0.043	0.081	0.043	0.126	0.127	0.125	0.124	510
D	0.703	0.725	0.725	0.727	0.043	0.043	0.043	0.043	0.055	0.062	0.049	0.047	510
E	0.645	0.648	0.651	0.641	0.05	0.045	0.045	0.048	0.05	0.05	0.047	0.047	510
F	0.532	0.543	0.542	0.539	0.053	0.053	0.054	0.055	0.051	0.05	0.049	0.047	510
G	0.274	0.279	0.281	0.28	0.064	0.065	0.066	0.067	0.049	0.049	0.049	0.047	510
H	0.144	0.147	0.145	0.148	0.08	0.081	0.084	0.08	0.047	0.049	0.046	0.047	510
	1	2	3	4	5	6	7	8	9	10	11	12
A	0.641	0.648	0.649	0.647	0.037	0.037	0.039	0.036	0.039	0.039	0.035	0.038	510
B	0.61	0.619	0.623	0.623	0.04	0.039	0.036	0.039	0.039	0.038	0.038	0.037	510
C	0.508	0.503	0.51	0.513	0.038	0.04	0.037	0.037	0.038	0.038	0.037	0.038	510
D	0.038	0.039	0.04	0.04	0.037	0.039	0.038	0.038	0.039	0.041	0.036	0.037	510
E	0.038	0.039	0.039	0.039	0.038	0.04	0.039	0.039	0.051	0.05	0.048	0.046	510
F	0.038	0.039	0.039	0.039	0.037	0.039	0.04	0.04	0.051	0.052	0.048	0.045	510
G	0.038	0.038	0.039	0.039	0.037	0.037	0.039	0.039	0.049	0.05	0.048	0.046	510
H	0.037	0.037	0.041	0.036	0.037	0.037	0.037	0.038	0.047	0.048	0.05	0.047	510
A0		0.725	0.735	0.726	0.717	0.72575
Ax	0.05	0.735	0.74	0.745	0.74	0.74		A0		0.641	0.648	0.649	0.647	0.64625
	0.1	0.756	0.765	0.765	0.764	0.7625		Ax	0.05	0.61	0.619	0.623	0.623	0.61875
	0.5	0.703	0.725	0.725	0.727	0.72			0.1	0.508	0.503	0.51	0.513	0.5085
	1	0.645	0.648	0.651	0.641	0.64625			0.5	0.038	0.039	0.04	0.04	0.03925
	2	0.532	0.543	0.542	0.539	0.539			1	0.038	0.039	0.039	0.039	0.03875
	4	0.274	0.279	0.281	0.28	0.2785			2	0.038	0.039	0.039	0.039	0.03875
	6	0.144	0.147	0.145	0.148	0.146			4	0.038	0.038	0.039	0.039	0.0385
	8	0.128	0.132	0.136	0.131	0.13175			6	0.037	0.037	0.041	0.036	0.03775
	10	0.133	0.134	0.135	0.135	0.13425			8	0.037	0.037	0.039	0.036	0.03725
									10	0.04	0.039	0.036	0.039	0.0385
Ax0	0.05	0.053	0.043	0.081	0.043	0.055
	0.1	0.043	0.043	0.043	0.043	0.043		Ax0	0.05	0.038	0.04	0.037	0.037	0.038
	0.5	0.05	0.045	0.045	0.048	0.047			0.1	0.037	0.039	0.038	0.038	0.038
	1	0.053	0.053	0.054	0.055	0.05375			0.5	0.038	0.04	0.039	0.039	0.039
	2	0.064	0.065	0.066	0.067	0.0655			1	0.037	0.039	0.04	0.04	0.039
	4	0.08	0.081	0.084	0.08	0.08125			2	0.037	0.037	0.039	0.039	0.038
	6	0.097	0.095	0.094	0.096	0.0955			4	0.037	0.037	0.037	0.038	0.03725
	8	0.113	0.113	0.113	0.112	0.11275			6	0.039	0.039	0.035	0.038	0.03775
	10	0.126	0.127	0.125	0.124	0.1255			8	0.039	0.038	0.038	0.037	0.038
									10	0.039	0.041	0.036	0.037	0.03825
		Sample reducing power	0	0.05	0.1	0.5	1	2	4	6	8	10
			0.043	0.048	0.06	0.085	0.117	0.19	0.343	0.481	0.512	0.69
		700	0.039	0.047	0.061	0.084	0.117	0.194	0.341	0.489	0.531	0.698
		700	0.039	0.049	0.062	0.084	0.118	0.192	0.35	0.497	0.522	0.707
		700	0.037	0.047	0.06	0.082	0.118	0.194	0.342	0.479	0.52	0.697
			0.038	0.048	0.061	0.083	0.118	0.193	0.346	0.488	0.521	0.702
		Vc reducing power
		0.05	0.352	0.344	0.351	0.349	0.359	0.359	0.355	0.357667		0.349	0.357667	0.353333
		0.1	0.534	0.505	0.511	0.516667	0.543	0.549	0.529	0.540333		0.516667	0.540333	0.5285
		0.5	2.683	2.639	2.678	2.66667	2.692	2.701	2.642	2.67833		2.66667	2.67833	2.6725
		1	2.641	2.621	2.665	2.64233	2.649	2.648	2.64	2.64567		2.64233	2.64567	2.644
		2	2.711	2.664	2.608	2.661	2.656	2.646	2.652	2.65133		2.661	2.65133	2.65617
		4	2.456	2.507	2.486	2.483	2.57	2.563	2.523	2.552		2.483	2.552	2.5175
		6	2.594	2.48	2.471	2.515	2.54	2.526	2.54	2.53533		2.515	2.53533	2.52517
		8	2.521	2.444	2.4	2.455	2.497	2.478	2.481	2.48533		2.455	2.48533	2.47017
		10	2.374	2.327	2.425	2.37533	2.364	2.364	2.366	2.36467		2.37533	2.36467	2.37
			0.0395	0.04775	0.06075	0.08375	0.1175	0.1925	0.344	0.4865	0.52125	0.698
			0.038	0.048	0.061	0.083	0.118	0.193	0.346	0.488	0.521	0.702
		Sample	0.0395		0.038
		0.05	0.04775	-0.01025	0.048	-0.009		0.05	0.00825	0.01	0.009125		0.00825	0.01	0.009125
		0.1	0.06075	0.00275	0.061	0.004		0.1	0.02125	0.023	0.022125		0.02125	0.023	0.022125
		0.5	0.08375	0.02575	0.083	0.026		0.5	0.04425	0.045	0.044625		0.04425	0.045	0.044625
		1	0.1175	0.0595	0.118	0.061		1	0.078	0.08	0.079		0.078	0.08	0.079
		2	0.1925	0.1345	0.193	0.136		2	0.153	0.155	0.154		0.153	0.155	0.154
		4	0.344	0.286	0.346	0.289		4	0.3045	0.308	0.30625		0.3045	0.308	0.30625
		6	0.4865	0.4285	0.488	0.431		6	0.447	0.45	0.4485		0.447	0.45	0.4485
		8	0.52125	0.46325	0.521	0.464		8	0.48175	0.483	0.482375		0.48175	0.483	0.482375
		10	0.698	0.64	0.702	0.645		10	0.6585	0.664	0.66125		0.6585	0.664	0.66125
		Vc	0.05	0.349	0.357667	0.353333
			0.1	0.516667	0.540333	0.5285
			0.5	2.66667	2.67833	2.6725
			1	2.64233	2.64567	2.644
			2	2.661	2.65133	2.65617
			4	2.483	2.552	2.5175
			6	2.515	2.53533	2.52517
			8	2.455	2.48533	2.47017
			10	2.37533	2.36467	2.37
ABTS					DPPH					OH
0.05	16.8132	14.0401	15.4267	1.38657	0.05	32.9427	29.7653	31.354	1.58872	0.05	4.56424	5.58905	5.07664	1.5124
0.1	18.3135	16.4031	17.3583	0.95519	0.1	33.8542	32.8272	33.3407	0.51348	0.1	10.1963	12.9693	11.5829	1.3865
0.5	40.3518	36.7023	38.5271	1.82474	0.5	64.4531	64.1582	64.3057	0.14745	0.5	13.6066	16.7757	15.1912	1.58457
1	70.926	69.8716	70.3988	0.5272	1	85.5469	87.2544	86.4006	0.65375	1	25.4736	29.0303	27.252	2.77833
2	89.7931	89.8732	89.8331	1.04005	2	87.1094	89.284	88.1967	1.08731	2	40.0448	42.6886	41.3667	1.32191
4	89.224	89.6588	89.4414	0.21737	4	86.1979	90.9965	88.5972	2.39927	4	79.2801	82.5095	80.8948	2.61471
6	89.8965	89.9716	89.9341	2.03755	6	87.3698	91.3196	89.3447	3.9749	6	94.1784	94.7468	94.4626	1.28419
8	90.1035	90.1219	90.1127	0.24664	8	87.2396	91.9772	89.6084	2.36882	8	97.5887	97.692	97.6404	1.05167
10	90.7243	90.3855	90.5549	2.16938	10	86.3281	92.1562	89.2421	2.91403	10	98.2087	97.9159	98.0623	1.1464
报告					报告
VAR00002					VAR00002					报告
VAR00001	均值	N	标准差		VAR00001	均值	N	标准差		VAR00002
0.05	15.4267	3	1.38657		0.05	31.354	3	1.58872		VAR00001	均值	N	标准差
0.1	17.3583	3	0.95519		0.1	33.3407	3	0.51348		0.05	5.07664	3	1.5124
0.5	38.5271	3	1.82474		0.5	64.3057	3	0.14745		0.1	11.5829	3	1.3865
1	70.3988	3	0.5272		1	86.4006	3	0.65375		0.5	15.1912	3	1.58457
2	89.8331	3	1.04005		2	88.1967	3	1.08731		1	27.252	3	2.77833
4	89.4414	3	0.21737		4	88.5972	3	2.39927		2	41.3667	3	1.32191
6	89.9341	3	2.03755		6	89.3447	3	3.9749		4	80.8948	3	2.61471
8	90.1127	3	0.24664		8	89.6084	3	2.36882		6	94.4626	3	1.28419
10	90.5549	3	2.16938		10	89.2421	3	2.91403		8	97.6404	3	1.05167
总计	67.9496	27	37.3611		总计	73.3767	27	23.6833		10	98.0623	3	1.1464
										总计	52.3922	27	38.3787
Vc	ABTS
0.05	86.1193	90.1342	88.1268	2.0075	DPPH	0.05	98.1651	94.8854	96.5252	3.63989	0.05	10.1354	5.98524	8.06032	2.07508
0.1	99.5601	98.1762	98.8682	0.69193		0.1	97.4312	95.5908	96.511	1.92018	0.1	27.1954	30.8712	29.0333	1.83795
0.5	99.5601	99.19	99.3751	1.18506		0.5	95.7798	95.0617	95.4208	1.05904	0.5	99.9613	98.0135	98.9874	0.97391
1	99.5112	99.1542	99.3327	0.1785		1	96.3303	94.709	95.5196	2.81064	1	100.039	99.1432	99.591	0.44773
2	99.7067	99.2431	99.4749	0.2318		2	95.5963	95.4145	95.5054	2.09093	2	99.8839	100	99.942	2.05803
4	99.1202	99.3577	99.239	1.11872		4	95.5963	95.9436	95.7699	2.17362	4	99.8066	100.762	100.284	0.47786
6	99.6579	100.001	99.8295	1.17168		6	96.1468	97.0018	96.5743	1.42749	6	100	100.219	100.109	1.1095
8	100	100.042	100.021	0.02109		8	96.8807	95.7672	96.324	0.55677	8	100.116	100.023	100.07	0.04632
10	100.244	100.423	100.334	0.08937		10	97.4312	96.1199	96.7756	1.65563	10	99.9613	100	99.9808	1.01946
1	86.1193	报告					98.1651	报告					10.1354	报告
1	90.1342	VAR00002					94.8854	VAR00002					5.98524	VAR00002
1	88.1268	VAR00001	均值	标准差			96.5252	VAR00001	均值	标准差			8.06032	VAR00001	均值	标准差
2	99.5601	1	88.1268	2.0075			97.4312	1	96.5252	3.63989			27.1954	1	8.06032	2.07508
2	98.1762	2	98.8682	0.69193			95.5908	2	96.511	1.92018			30.8712	2	29.0333	1.83795
2	98.8682	3	99.3751	1.18506			96.511	3	95.4208	1.05904			29.0333	3	98.9874	0.97391
3	99.5601	4	99.3327	0.1785			95.7798	4	95.5196	2.81064			99.9613	4	99.591	0.44773
3	99.19	5	99.4749	0.2318			95.0617	5	95.5054	2.09093			98.0135	5	99.942	2.05803
3	99.3751	6	99.239	1.11872			95.4208	6	95.7699	2.17362			98.9874	6	100.284	0.47786
4	99.5112	7	99.8295	1.17168			96.3303	7	96.5743	1.42749			100.039	7	100.109	1.1095
4	99.1542	8	100.021	0.02109			94.709	8	96.324	0.55677			99.1432	8	100.07	0.04632
4	99.3327	9	100.334	0.08937			95.5196	9	96.7756	1.65563			99.591	9	99.9808	1.01946
5	99.7067	总计	98.289	0.743961			95.5963	总计	96.1029	1.92602			99.8839	总计	81.7843	1.1162
5	99.2431						95.4145						100
5	99.4749						95.5054						99.942
6	99.1202						95.5963						99.8066
6	99.3577						95.9436						100.762
6	99.239						95.7699						100.284
7	99.6579						96.1468						100
7	100.001						97.0018						100.219
7	99.8295						96.5743						100.109
8	100						96.8807						100.116
8	100.042						95.7672						100.023
8	100.021						96.324						100.07
9	100.244						97.4312						99.9613
9	100.423						96.1199						100
9	100.334						96.7756						99.9808
Reducing power	dqgg		VC
0.05	0.009125	0.000875	0.35333	0.00433
0.1	0.022125	0.000875	0.5285	0.11833
0.5	0.044625	0.000375	2.37	0.00583
1	0.079	0.001	2.47017	0.00167
2	0.154	0.001	2.5175	0.09483
4	0.30625	0.00175	2.52517	0.1045
6	0.4485	0.0015	2.644	0.01017
8	0.482375	0.000625	2.65617	0.01517
10	0.66125	0.00275	2.6725	0.09333
DPPH					OH				ABTS				还原力
VC		SRP			VC		SRP		VC		SRP		VC		SRP
96.5252	3.63989	31.354	1.58872		8.06032	2.07508	5.07664	1.5124	88.1268	2.0075	15.4267	1.38657	0.35333	0.00433	0.00913	0.000875
96.511	1.92018	33.3407	0.51348		29.0333	1.83795	11.5829	1.3865	98.8682	0.69193	17.3583	0.95519	0.5285	0.11833	0.02213	0.00085
95.4208	1.05904	64.3057	0.14745		98.9874	0.97391	15.1912	1.58457	99.3751	1.18506	38.5271	1.82474	2.37	0.00583	0.04463	0.065
95.5196	2.81064	86.4006	0.65375		99.591	0.44773	27.252	2.77833	99.3327	0.1785	70.3988	0.5272	2.47017	0.00167	0.079	0.006
95.5054	2.09093	88.1967	1.08731		99.942	2.05803	41.3667	1.32191	99.4749	0.2318	89.8331	1.04005	2.5175	0.09483	0.154	0.001
95.7699	2.17362	88.5972	2.39927		100.284	0.47786	80.8948	2.61471	99.239	1.11872	89.4414	0.21737	2.52517	0.1045	0.30625	0.0175
96.5743	1.42749	89.3447	3.9749		100.109	1.1095	94.4626	1.28419	99.8295	1.17168	89.9341	2.03755	2.644	0.01017	0.4485	0.0015
96.324	0.55677	89.6084	2.36882		100.07	0.04632	97.6404	1.05167	100.021	0.02109	90.1127	0.24664	2.65617	0.01517	0.48238	0.09
96.7756	1.65563	89.2421	2.91403		99.9808	1.01946	98.0623	1.1464	100.334	0.08937	90.5549	2.16938	2.6725	0.09333	0.66125	0.00275
