# Supplementary material for: Three-phase extraction of polysaccharide from Stropharia rugosoannulata: Process optimization, structural characterization and bioactivities
Source: Front Immunol. 2023 Jan 11;13:994706. doi: 10.3389/fimmu.2022.994706 (PMC9878848; doi:10.3389/fimmu.2022.994706)
Supplement: Supplementary file 1 [file DataSheet_1.zip › Assay of cell viability.xlsx]

## Sheet: Sheet1
空白	对照	LPS	1000ug/ml	800	600	400	200	100	50	25
0.0906	0.2208	0.31139	0.1312	0.1443	0.1873	0.2163	0.2964	0.2686	0.2619	0.2492
0.0963	0.2558	0.29339	0.1294	0.1408	0.1637	0.1936	0.2918	0.2713	0.2632	0.2841
0.0931	0.2693	0.30239	0.1351	0.159	0.1764	0.2856	0.2835	0.2911	0.2974	0.2761
0.0933333	0.248633	0.30239	0.1319	0.148033	0.1758	0.231833	0.290567	0.277	0.274167	0.2698
0.0975	0.2207	0.29339	0.1464	0.1516	0.1863	0.2346	0.2744	0.2812	0.2547	0.25
0.0985	0.2512	0.30239	0.1582	0.1594	0.1949	0.2293	0.2771	0.2835	0.2846	0.271
0.0948889	0.244406	0.29789	0.1387	0.150522	0.180733	0.231872	0.285628	0.278783	0.272661	0.2667
0.096963	0.238769	0.29789	0.147767	0.153841	0.187311	0.231924	0.279043	0.281161	0.270654	0.262567
空白
对照		0.0952	0.0952
lps		0.30239	0.30239
		0.24356	0.24356		134.65	134.65
μg/mL	1000	0.14006	0.14006		30.2373	30.2373
	800	0.15102	0.15102		37.6247	37.6247
	600	0.18172	0.18172		58.3176	58.3176
	400	0.23188	0.23188		92.1273	92.1273
	200	0.28464	0.28464		127.689	127.689
	100	0.27914	0.27914		123.982	123.982
	50	0.27236	0.27236		119.412	119.412
	25	0.26608	0.26608		115.179	115.179
	0					100
空白	0.0933333	0.0933333
对照	0.248633	0.248633
LPS	0.30239	0.30239	lps	134.615
	0.1319	0.1319	1000	24.8337
μg/mL	0.148033	0.148033	800	35.2222		0	100
	0.1758	0.1758	600	53.1015		0	100
	0.231833	0.231833	400	89.1822		0	100
	0.290567	0.290567	200	127.002		25	115.179
	0.277	0.277	100	118.266		25	113.63
	0.274167	0.274167	50	116.441		25	116.782
	0.2698	0.2698	25	113.63		50	119.412
			0	100		50	116.441
						50	122.485
空白			0.096963			100	123.982
对照			0.238769			100	118.266
		lps	0.296223	140.32		100	129.895
	1000		0.147767	35.8263		200	127.689
μg/mL	800		0.153841	40.1097		200	127.002
	600		0.187311	63.7127		200	128.401
	400		0.231924	95.1734		400	92.1273
	200		0.279043	128.401		400	89.1822
	100		0.281161	129.895		400	95.1734
	50		0.270654	122.485		600	58.3176
	25		0.262567	116.782		600	53.1015
	0					600	63.7127
						800	37.6247
						800	35.2222
						800	40.1097
						1000	30.2373
						1000	24.8337
						1000	35.8263
						LPS	134.65
						LPS	134.65
						LPS	140.32
