# Supplementary material for: Three-phase extraction of polysaccharide from Stropharia rugosoannulata: Process optimization, structural characterization and bioactivities
Source: Front Immunol. 2023 Jan 11;13:994706. doi: 10.3389/fimmu.2022.994706 (PMC9878848; doi:10.3389/fimmu.2022.994706)
Supplement: Supplementary file 1 [file DataSheet_1.zip › Assay of phagocytosis.xlsx]

## Sheet: Sheet1
	空白	对照	25	50	100	200	LPS
	0.1906	0.25	0.295	0.301	0.327	0.388	0.352
	0.1963	0.249	0.313	0.308	0.336	0.394	0.359
	0.1931	0.252	0.289	0.301	0.338	0.389	0.36
			0.294	0.295	0.339	0.37	0.37
			0.293	0.307	0.348	0.374	0.364
			0.289	0.297	0.335	0.372	0.368
0	0.1906	0.1963	0.1931	0.193333
1	0.25	0.249	0.252	0.250333	100	100	100		100
2	0.295	0.313	0.289	0.299	119.32	116.77	118.045		100
3	0.301	0.308	0.301	0.303333	121.145	119.65	120.398		100
4	0.327	0.336	0.338	0.333667	133.2	136.1	134.65		119.32
5	0.388	0.394	0.389	0.390333	155.98	148.54	152.26		116.77
6	0.352	0.359	0.36	0.357	142.56	146.7	144.63		118.045
									121.145
0	0.1906	0.1963	0.1931	0.193333					119.65
1	0.25	0.249	0.252	0.250333	100				120.398
2	0.294	0.293	0.289	0.292	116.77				133.2
3	0.295	0.307	0.297	0.299667	119.65				136.1
4	0.339	0.348	0.335	0.340667	136.1				134.65
5	0.37	0.374	0.372	0.372	148.54				155.98
6	0.37	0.364	0.368	0.367333	146.7				148.54			描述
									152.26			VAR00002
									142.56				N	均值	标准差	标准误	均值的 95% 置信区间		极小值	极大值
									146.7								下限	上限
									144.63			1	3	100	0	0	100	100	100	100
												2	3	118.803	1.83053	1.05686	114.256	123.351	116.77	120.32
												3	3	121.712	2.39578	1.38321	115.76	127.663	119.65	124.34
												4	3	133.9	1.94679	1.12398	129.064	138.736	132.4	136.1
												5	3	152.547	3.75299	2.16679	143.224	161.87	148.54	155.98
												6	3	144.6	2.07065	1.19549	139.456	149.744	142.56	146.7
												总数	18	128.594	18.0184	4.24697	119.633	137.554	100	155.98
