# Supplementary material for: Three-phase extraction of polysaccharide from Stropharia rugosoannulata: Process optimization, structural characterization and bioactivities
Source: Front Immunol. 2023 Jan 11;13:994706. doi: 10.3389/fimmu.2022.994706 (PMC9878848; doi:10.3389/fimmu.2022.994706)
Supplement: Supplementary file 1 [file DataSheet_1.zip › Cell scratch experiment/WB╜ß╣√.xlsx]

## Sheet: Sheet1
β-actin	control	35197.9		37697.8		36447.8
	LPS	37837.7		38773.7		38305.7
	SRP 25	38174.1		35996.4		37085.3
	SRP50	34093.9		37706.8		35900.3
TLR4	control	8895.78	0.252736	8323.24	0.235964	7893.05	0.224678
	LPS	28863.9	0.762833	28172.2	0.744481	27472.5	0.726429
	SRP 25	23828.7	0.624211	25534.7	0.661967	26254.2	0.688087
	SRP50	26028.3	0.763429	26028.3	0.690792	22428.9	0.657908
MyD88	control	18193.9	0.516902	16973.2	0.482624	17590.2	0.499763
	LPS	24336.5	0.64318	23736.5	0.627655	24044.7	0.635417
	SRP 25	22641.6	0.593114	23994.3	0.628996	23334	0.611055
	SRP50	20755	0.608758	19925.7	0.584263	20510.5	0.601511
NF-kB	control	15114.5	0.429414	14113	0.400963	13437.1	0.381761
	LPS	23239.9	0.614198	22678.8	0.59937	22959.1	0.606785
	SRP 25	22723.1	0.595248	20545	0.538193	21642.2	0.566696
	SRP50	19447.2	0.570401	20625.5	0.604962	21436.3	0.628797
Beclin 1	control	16720.7	0.475049	0.443547	0.459298
	LPS	23236	0.614095	0.599271	0.606683
	SRP 25	24715.1	0.647432	0.6866	0.667016
	SRP50	25946.9	0.76104	0.688122	0.724581
LC3	control	26016.3	1.58093	1.78093	1.68093
	LPS	10437.4	2.09914	1.99139	2.00014
	SRP 25	13598.9	1.90619	1.96342	2.00716
	SRP50	27105	1.83904	2.08311	1.93904
P62	control	17224.5	0.489363	0.456912	0.473138
	LPS	27183.5	0.718424	0.701082	0.709753
	SRP 25	24150	0.632626	0.670899	0.651763
	SRP50	20227.9	0.593298	0.536452	0.564875
