# Supplementary material for: Three-phase extraction of polysaccharide from Stropharia rugosoannulata: Process optimization, structural characterization and bioactivities
Source: Front Immunol. 2023 Jan 11;13:994706. doi: 10.3389/fimmu.2022.994706 (PMC9878848; doi:10.3389/fimmu.2022.994706)
Supplement: Supplementary file 1 [file DataSheet_1.zip › Composition of monosaccharides.xlsx]

## Sheet: Sheet1
		Peak Integration Report
Sample Name:		混合糖100			Inj. Vol.:	25
Injection Type:		Calibration Standard			Dilution Factor:	1
Instrument Method:		糖20220412			Operator:	dell
Inj. Date / Time:		2022-04-13 11:08:46	2022-04-13 11:08:46		Run Time:	66.0003
No.	Time	Peak Name	Peak Type	Area	Height	Amount
	min			nC*min	nC	ug/ml
ED_1_Total	ED_1_Total	ED_1_Total	ED_1_Total	ED_1_Total	ED_1_Total	ED_1_Total
1	7.042	岩藻糖	bM *	30.222	121.077	10.6
2	10.867	鼠李糖	Mb*	18.5596	49.3447	11
3	12.3587	阿拉伯糖	bM *	66.1204	142.169	20.1
4	15.867	半乳糖	M *	41.4176	71.4677	10.2
5	17.3837	葡萄糖	M *	48.5957	75.9907	10.6
6	18.6837	木糖	M *	36.8095	54.9871	10.6
7	19.6753	甘露糖	Mb*	41.244	57.0792	11.6
8	22.0003	果糖	bMB*	11.0982	15.1141	10.2
9	37.7587	半乳糖醛酸	BMB*	8.08607	26.6846	10.4
10	40.9503	葡萄糖醛酸	BMB*	7.40394	16.5808	9.6
		TOTAL:		309.557	630.494	114.9

## Sheet: Sheet2
	Calibration Batch Report
Sequence:	糖20220412				Injection Volume:	25
Instrument Method:	糖20220412				Operator:	dell
Inj. Date / Time:	2022-04-13 11:08:46	2022-04-13 11:08:46			Run Time:	66.0003
Calibration Summary
Peak Name	Eval.Type	Cal.Type	Points	Offset	Slope	Curve	Coeff.Det.
				(C0)	(C1)	(C2)	%
ED_1_Total	ED_1_Total	ED_1_Total	ED_1_Total	ED_1_Total	ED_1_Total	ED_1_Total	ED_1_Total
岩藻糖	Area	Lin	1	0	2.85113	0	n.a.
鼠李糖	Area	Lin	1	0	1.68724	0	n.a.
阿拉伯糖	Area	Lin	1	0	3.28957	0	n.a.
半乳糖	Area	Lin	1	0	4.06055	0	n.a.
葡萄糖	Area	Lin	1	0	4.5845	0	n.a.
木糖	Area	Lin	1	0	3.4726	0	n.a.
甘露糖	Area	Lin	1	0	3.55552	0	n.a.
果糖	Area	Lin	1	0	1.08806	0	n.a.
半乳糖醛酸	Area	Lin	1	0	0.777507	0	n.a.
葡萄糖醛酸	Area	Lin	1	0	0.771243	0	n.a.
		AVERAGE:		0	2.61379	0	#DIV/0!
Injection Name	Ret.Time	Area	Height	Amount
	min	nC*min	nC	ug/ml
	ED_1_Total	ED_1_Total	ED_1_Total	ED_1_Total
	岩藻糖	岩藻糖	岩藻糖	岩藻糖
混合糖100	7.042	30.222	121.077	10.6
n.a.	n.a.	n.a.	n.a.	n.a.
Average	7.042
Rel. Std. Dev.	#DIV/0!
Injection Name	Ret.Time	Area	Height	Amount
	min	nC*min	nC	ug/ml
	ED_1_Total	ED_1_Total	ED_1_Total	ED_1_Total
	鼠李糖	鼠李糖	鼠李糖	鼠李糖
混合糖100	10.867	18.5596	49.3447	11
n.a.	n.a.	n.a.	n.a.	n.a.
Average	10.867
Rel. Std. Dev.	#DIV/0!
Injection Name	Ret.Time	Area	Height	Amount
	min	nC*min	nC	ug/ml
	ED_1_Total	ED_1_Total	ED_1_Total	ED_1_Total
	阿拉伯糖	阿拉伯糖	阿拉伯糖	阿拉伯糖
混合糖100	12.3587	66.1204	142.169	20.1
n.a.	n.a.	n.a.	n.a.	n.a.
Average	12.3587
Rel. Std. Dev.	#DIV/0!
Injection Name	Ret.Time	Area	Height	Amount
	min	nC*min	nC	ug/ml
	ED_1_Total	ED_1_Total	ED_1_Total	ED_1_Total
	半乳糖	半乳糖	半乳糖	半乳糖
混合糖100	15.867	41.4176	71.4677	10.2
n.a.	n.a.	n.a.	n.a.	n.a.
Average	15.867
Rel. Std. Dev.	#DIV/0!
Injection Name	Ret.Time	Area	Height	Amount
	min	nC*min	nC	ug/ml
	ED_1_Total	ED_1_Total	ED_1_Total	ED_1_Total
	葡萄糖	葡萄糖	葡萄糖	葡萄糖
混合糖100	17.3837	48.5957	75.9907	10.6
n.a.	n.a.	n.a.	n.a.	n.a.
Average	17.3837
Rel. Std. Dev.	#DIV/0!
Injection Name	Ret.Time	Area	Height	Amount
	min	nC*min	nC	ug/ml
	ED_1_Total	ED_1_Total	ED_1_Total	ED_1_Total
	木糖	木糖	木糖	木糖
混合糖100	18.6837	36.8095	54.9871	10.6
n.a.	n.a.	n.a.	n.a.	n.a.
Average	18.6837
Rel. Std. Dev.	#DIV/0!
Injection Name	Ret.Time	Area	Height	Amount
	min	nC*min	nC	ug/ml
	ED_1_Total	ED_1_Total	ED_1_Total	ED_1_Total
	甘露糖	甘露糖	甘露糖	甘露糖
混合糖100	19.6753	41.244	57.0792	11.6
n.a.	n.a.	n.a.	n.a.	n.a.
Average	19.6753
Rel. Std. Dev.	#DIV/0!
Injection Name	Ret.Time	Area	Height	Amount
	min	nC*min	nC	ug/ml
	ED_1_Total	ED_1_Total	ED_1_Total	ED_1_Total
	果糖	果糖	果糖	果糖
混合糖100	22.0003	11.0982	15.1141	10.2
n.a.	n.a.	n.a.	n.a.	n.a.
Average	22.0003
Rel. Std. Dev.	#DIV/0!
Injection Name	Ret.Time	Area	Height	Amount
	min	nC*min	nC	ug/ml
	ED_1_Total	ED_1_Total	ED_1_Total	ED_1_Total
	半乳糖醛酸	半乳糖醛酸	半乳糖醛酸	半乳糖醛酸
混合糖100	37.7587	8.08607	26.6846	10.4
n.a.	n.a.	n.a.	n.a.	n.a.
Average	37.7587
Rel. Std. Dev.	#DIV/0!
Injection Name	Ret.Time	Area	Height	Amount
	min	nC*min	nC	ug/ml
	ED_1_Total	ED_1_Total	ED_1_Total	ED_1_Total
	葡萄糖醛酸	葡萄糖醛酸	葡萄糖醛酸	葡萄糖醛酸
混合糖100	40.9503	7.40394	16.5808	9.6
n.a.	n.a.	n.a.	n.a.	n.a.
Average	40.9503
Rel. Std. Dev.	#DIV/0!

## Sheet: Sheet3
	Peak Analysis Report
Sample Name:		混合糖100				Injection Volume:		25
Injection Type:		Calibration Standard				Dilution Factor:		1
Instrument Method:		糖20220412				Operator:		dell
Inj. Date / Time:		2022-04-13 11:08:46	2022-04-13 11:08:46			Run Time:		66.0003
No.	Time	Peak Name	Width	Height	Resol.	Resol.	Plates	Plates	Asymmetry
	min		min	nC	(USP)	(EP)	(USP)	(EP)
ED_1_Total	ED_1_Total	ED_1_Total	ED_1_Total	ED_1_Total	ED_1_Total	ED_1_Total	ED_1_Total	ED_1_Total	ED_1_Total
1	7.042	岩藻糖	0.380356	121.077	7.94468	7.96649	5484	5469	1.34957
2	10.867	鼠李糖	0.582553	49.3447	2.32092	2.32212	5568	5580	1.20877
3	12.3587	阿拉伯糖	0.702857	142.169	4.32715	4.33248	4947	4899	1.26513
4	15.867	半乳糖	0.918688	71.4677	1.57876	1.58425	4773	4784	1.19033
5	17.3837	葡萄糖	1.00265	75.9907	1.22197	1.22642	4810	4814	n.a.
6	18.6837	木糖	1.12506	54.9871	0.860656	0.865958	4413	4425	n.a.
7	19.6753	甘露糖	1.17939	57.0792	1.92498	1.93534	4453	4502	n.a.
8	22.0003	果糖	1.23623	15.1141	18.2665	18.3223	5067	5068	1.21466
9	37.7587	半乳糖醛酸	0.48915	26.6846	5.25801	5.27667	95339	95558	1.06585
10	40.9503	葡萄糖醛酸	0.724871	16.5808	n.a.	n.a.	51064	51135	0.995359
		AVERAGE:	0.83418	63.0494	4.85596	4.87022	18591.8	18623.4	1.18424

## Sheet: Sheet4
	Anion Summary Report
							μg/mL
No.	Name	Time	Area	Rel.Area	Height	Rel.Height	Amount
		min	nC*min	%	nC	%	ug/ml		mg/g															DQ1
		ED_1_Total	ED_1_Total	ED_1_Total	ED_1_Total	ED_1_Total	ED_1_Total	164.16	岩藻糖															2.08952
		岩藻糖	岩藻糖	岩藻糖	岩藻糖	岩藻糖	岩藻糖	182.17	鼠李糖															1.8006
8	混合糖1000	7.042	3.48963	0.344855	15.0504	2.85003	1.22395	150.13	阿拉伯糖															1.57754
13	混合糖100	7.042	30.222	9.76297	121.077	19.2034	10.6	180.16	半乳糖															14.6545
14	1.5	7.30017	10.0805	2.42605	22.1268	2.3646	3.53563	180.16	葡萄糖															19.5668
15	2	7.25867	15.9874	0.734082	27.8624	1.42467	5.60738	150.13	木糖															3.61035
16	2.5	7.37517	8.53232	2.03537	18.1404	2.57784	2.99261	182.17	甘露糖															n.a.
20	110	n.a.	n.a.	n.a.	n.a.	n.a.	n.a.	180.16	果糖															4.72806
21	120	n.a.	n.a.	n.a.	n.a.	n.a.	n.a.	194.14	半乳糖醛酸															n.a.
22	130	7.2835	10.8345	0.496594	22.5754	1.00643	3.80007	194.14	葡萄糖醛酸															5.84686
23	134	7.2835	6.06106	0.295789	16.0038	0.772342	2.12585
	Sum:	50.585	85.2074	16.0957	242.836	30.1994	29.8855
	Average:	7.22643	12.1725	2.29939	34.6908	4.31419	4.26935
	Rel.Std.Dev:	0.0181434	0.729028	1.47829	1.10537	1.53312	0.729028		mol/mg															DQ1
									岩藻糖															0.0127285
No.	Name	Time	Area	Rel.Area	Height	Rel.Height	Amount		鼠李糖															0.00988416
		min	nC*min	%	nC	%	ug/ml		阿拉伯糖															0.0105078
		ED_1_Total	ED_1_Total	ED_1_Total	ED_1_Total	ED_1_Total	ED_1_Total		半乳糖															0.0813417
		鼠李糖	鼠李糖	鼠李糖	鼠李糖	鼠李糖	鼠李糖		葡萄糖															0.108608
10	混合糖1	10.8503	2.01796	0.23002	5.74317	1.45536	1.19602		木糖															0.0240482
13	混合糖100	10.867	18.5596	5.99553	49.3447	7.82635	11		甘露糖															0
14	1.5	n.a.	n.a.	n.a.	n.a.	n.a.	n.a.		果糖															0.0262437
15	2	n.a.	n.a.	n.a.	n.a.	n.a.	n.a.		半乳糖醛酸															0
16	2.5	10.7918	1.96433	0.468589	0	0	1.16423		葡萄糖醛酸															0.0301167
20	110	n.a.	n.a.	n.a.	n.a.	n.a.	n.a.																	0.303478
21	120	n.a.	n.a.	n.a.	n.a.	n.a.	n.a.
22	130	n.a.	n.a.	n.a.	n.a.	n.a.	n.a.		相对摩尔百分比															DQ1
23	134	n.a.	n.a.	n.a.	n.a.	n.a.	n.a.		岩藻糖															0.0419421
	Sum:	32.5092	22.5419	6.69414	55.0879	9.28171	13.3602		鼠李糖															0.0325695
	Average:	10.8364	7.51397	2.23138	18.3626	3.0939	4.45342		阿拉伯糖															0.0346247
	Rel.Std.Dev:	0.0036429	1.27307	1.46189	1.46953	1.34539	1.27307		半乳糖															0.268031
									葡萄糖															0.357876
No.	Name	Time	Area	Rel.Area	Height	Rel.Height	Amount		木糖															0.0792418
		min	nC*min	%	nC	%	ug/ml		甘露糖															0
		ED_1_Total	ED_1_Total	ED_1_Total	ED_1_Total	ED_1_Total	ED_1_Total		果糖															0.0864763
		阿拉伯糖	阿拉伯糖	阿拉伯糖	阿拉伯糖	阿拉伯糖	阿拉伯糖		半乳糖醛酸															0
10	混合糖1000	12.367	7.42964	0.846875	17.5743	4.45343	2.25854		葡萄糖醛酸															0.0992384
13	混合糖100	12.3587	66.1204	21.3597	142.169	22.5488	20.1
14	1.5	12.4585	0.139308	0.0335266	0.25397	0.0271408	0.0423482
15	2	n.a.	n.a.	n.a.	n.a.	n.a.	n.a.
16	2.5	n.a.	n.a.	n.a.	n.a.	n.a.	n.a.																相对摩尔百分比	天水	天酶	天酸	天超声	DQ1
20	110	n.a.	n.a.	n.a.	n.a.	n.a.	n.a.																岩藻糖	0.0843397	0.0618736	0.0877575	0.0682846	0.0419421
21	120	n.a.	n.a.	n.a.	n.a.	n.a.	n.a.																鼠李糖	0	0	0	0	0.0325695
22	130	12.4168	0.0575492	0.00263774	0.384698	0.0171501	0.0174944																阿拉伯糖	0.0128752	0.0160134	0.0306542	0.0269726	0.0346247
23	134	n.a.	n.a.	n.a.	n.a.	n.a.	n.a.																半乳糖	0.0436604	0.0533209	0.214364	0.0896657	0.268031
	Sum:	49.601	73.7469	22.2427	160.382	27.0465	22.4184																葡萄糖	0.50784	0.539053	0.35555	0.450415	0.357876
	Average:	12.4002	18.4367	5.56068	40.0955	6.76163	5.6046																木糖	0.0752765	0.0452969	0.0574136	0.0987883	0.0792418
	Rel.Std.Dev:	0.00375456	1.73439	1.89544	1.70926	1.58691	1.73439																甘露糖	0.0218766	0	0.0196709	0.020935	0
																							果糖	0.226518	0.259979	0.141343	0.155781	0.0864763
No.	Name	Time	Area	Rel.Area	Height	Rel.Height	Amount																半乳糖醛酸	0.0206882	0.0199808	0.0862023	0.0780673	0
		min	nC*min	%	nC	%	ug/ml																葡萄糖醛酸	0.00692486	0.0044823	0.00704516	0.0110911	0.0992384
		ED_1_Total	ED_1_Total	ED_1_Total	ED_1_Total	ED_1_Total	ED_1_Total
		半乳糖	半乳糖	半乳糖	半乳糖	半乳糖	半乳糖
10	混合糖1000	15.867	4.62473	0.527155	7.8062	1.97814	1.13894
13	混合糖100	15.867	41.4176	13.3796	71.4677	11.3352	10.2
14	1.5	15.9085	59.0405	14.2091	97.676	10.4383	14.54
15	2	15.867	57.1658	2.62485	95.3431	4.87512	14.0783
16	2.5	15.8668	97.8955	23.3528	159.181	22.6204	24.1089
20	110	15.8668	52.1648	2.62732	89.9827	4.70292	12.8467
21	120	15.8502	43.9087	2.25886	79.3358	4.96165	10.8135
22	130	15.8252	82.662	3.78878	136.844	6.10062	20.3573
23	134	15.8418	60.266	2.94108	101.181	4.88299	14.8418
	Sum:	142.76	499.146	65.7096	838.817	71.8952	122.926
	Average:	15.8623	55.4606	7.30107	93.2019	7.98836	13.6584
	Rel.Std.Dev:	0.00144222	0.472997	1.0705	0.453841	0.779599	0.472997
No.	Name	Time	Area	Rel.Area	Height	Rel.Height	Amount
		min	nC*min	%	nC	%	ug/ml
		ED_1_Total	ED_1_Total	ED_1_Total	ED_1_Total	ED_1_Total	ED_1_Total
		葡萄糖	葡萄糖	葡萄糖	葡萄糖	葡萄糖	葡萄糖
10	混合糖1000	17.3753	5.58079	0.636133	8.51306	2.15726	1.21732
13	混合糖100	17.3837	48.5957	15.6985	75.9907	12.0526	10.6
14	1.5	17.4085	157.069	37.8012	206.922	22.113	34.2608
15	2	17.367	157.453	7.22967	202.651	10.362	34.3446
16	2.5	17.3835	159.266	37.9926	202.633	28.7952	34.74
20	110	17.3668	80.0233	4.03043	172.192	8.99956	17.4552
21	120	17.3502	146.706	7.54721	183.109	11.4516	32.0004
22	130	17.3335	170.625	7.82052	221.515	9.8753	37.2177
23	134	17.3502	111.542	5.44341	157.269	7.58982	24.3302
	Sum:	156.319	1036.86	124.2	1430.8	113.396	226.166
	Average:	17.3687	115.207	13.8	158.977	12.5996	25.1296
	Rel.Std.Dev:	0.00128796	0.506575	1.03167	0.4465	0.636148	0.506575
No.	Name	Time	Area	Rel.Area	Height	Rel.Height	Amount
		min	nC*min	%	nC	%	ug/ml
		ED_1_Total	ED_1_Total	ED_1_Total	ED_1_Total	ED_1_Total	ED_1_Total
		木糖	木糖	木糖	木糖	木糖	木糖
10	混合糖1000	18.6837	4.33318	0.493923	6.26485	1.58755	1.24782
13	混合糖100	18.6837	36.8095	11.891	54.9871	8.72126	10.6
14	1.5	n.a.	n.a.	n.a.	n.a.	n.a.	n.a.
15	2	n.a.	n.a.	n.a.	n.a.	n.a.	n.a.
16	2.5	n.a.	n.a.	n.a.	n.a.	n.a.	n.a.
20	110	n.a.	n.a.	n.a.	n.a.	n.a.	n.a.
21	120	n.a.	n.a.	n.a.	n.a.	n.a.	n.a.
22	130	n.a.	n.a.	n.a.	n.a.	n.a.	n.a.
23	134	n.a.	n.a.	n.a.	n.a.	n.a.	n.a.
	Sum:	37.3673	41.1427	12.385	61.2519	10.3088	11.8478
	Average:	18.6837	20.5714	6.19248	30.626	5.15441	5.92391
	Rel.Std.Dev:	0	1.11632	1.30141	1.12492	0.978637	1.11632
No.	Name	Time	Area	Rel.Area	Height	Rel.Height	Amount
		min	nC*min	%	nC	%	ug/ml
		ED_1_Total	ED_1_Total	ED_1_Total	ED_1_Total	ED_1_Total	ED_1_Total
		甘露糖	甘露糖	甘露糖	甘露糖	甘露糖	甘露糖
10	混合糖1000	19.6587	4.49237	0.512068	6.45238	1.63507	1.26349
13	混合糖100	19.6753	41.244	13.3236	57.0792	9.05308	11.6
14	1.5	19.7585	4.73928	1.14059	4.68532	0.500703	1.33294
15	2	n.a.	n.a.	n.a.	n.a.	n.a.	n.a.
16	2.5	n.a.	n.a.	n.a.	n.a.	n.a.	n.a.
20	110	19.8752	0.0425035	0.00214072	0.107726	0.00563024	0.0119542
21	120	n.a.	n.a.	n.a.	n.a.	n.a.	n.a.
22	130	n.a.	n.a.	n.a.	n.a.	n.a.	n.a.
23	134	19.8668	0.608578	0.0296996	0	0	0.171164
	Sum:	98.8345	51.1267	15.008	68.3246	11.1945	14.3795
	Average:	19.7669	10.2253	3.00161	13.6649	2.2389	2.87591
	Rel.Std.Dev:	0.00517635	1.70884	1.92851	1.78804	1.72725	1.70884
No.	Name	Time	Area	Rel.Area	Height	Rel.Height	Amount
		min	nC*min	%	nC	%	ug/ml
		ED_1_Total	ED_1_Total	ED_1_Total	ED_1_Total	ED_1_Total	ED_1_Total
		果糖	果糖	果糖	果糖	果糖	果糖
10	混合糖1000	22.0503	1.4081	0.160504	1.75225	0.444031	1.29414
13	混合糖100	22.0003	11.0982	3.5852	15.1141	2.39719	10.2
14	1.5	22.3168	1.1179	0.269041	1.32076	0.141145	1.02742
15	2	22.242	1.0846	0.0498009	1.48748	0.0760584	0.996816
16	2.5	22.2585	2.28717	0.545602	2.52394	0.358665	2.10206
20	110	22.1752	1.89471	0.0954287	2.12812	0.111225	1.74137
21	120	22.1168	4.09131	0.210476	3.50948	0.219482	3.76018
22	130	22.0835	2.02611	0.0928658	3.00941	0.134161	1.86212
23	134	22.1085	2.13037	0.103965	2.64614	0.127703	1.95795
	Sum:	199.352	27.1385	5.11288	33.4917	4.00966	24.9421
	Average:	22.1502	3.01539	0.568098	3.7213	0.445518	2.77134
	Rel.Std.Dev:	0.00474252	1.04838	2.00895	1.16402	1.66585	1.04838
No.	Name	Time	Area	Rel.Area	Height	Rel.Height	Amount
		min	nC*min	%	nC	%	ug/ml
		ED_1_Total	ED_1_Total	ED_1_Total	ED_1_Total	ED_1_Total	ED_1_Total
		半乳糖醛酸	半乳糖醛酸	半乳糖醛酸	半乳糖醛酸	半乳糖醛酸	半乳糖醛酸
13	混合糖100	37.7587	8.08607	2.61214	26.6846	4.23233	10.4
14	1.5	37.7002	0.227138	0.0546646	0.835598	0.0892973	0.292137
15	2	37.692	0.653857	0.0300228	2.08063	0.106388	0.840966
16	2.5	37.5585	0.0902781	0.0215357	0	0	0.116112
20	110	37.7502	0.252711	0.012728	1.90573	0.0996024	0.325027
21	120	37.7252	0.290928	0.0149667	1.7042	0.10658	0.374181
22	130	37.7002	0.178254	0.0081702	1.65693	0.0738671	0.229264
23	134	37.7002	0.728923	0.0355726	2.50442	0.120863	0.937514
	Sum:	301.585	10.5082	2.7898	37.3721	4.82893	13.5152
	Average:	37.6981	1.31352	0.348725	4.67151	0.603616	1.6894
	Rel.Std.Dev:	0.00163674	2.09051	2.62293	1.91133	2.42985	2.09051
No.	Name	Time	Area	Rel.Area	Height	Rel.Height	Amount
		min	nC*min	%	nC	%	ug/ml
		ED_1_Total	ED_1_Total	ED_1_Total	ED_1_Total	ED_1_Total	ED_1_Total
		葡萄糖醛酸	葡萄糖醛酸	葡萄糖醛酸	葡萄糖醛酸	葡萄糖醛酸	葡萄糖醛酸	0.725475	0.235158	0.231726	0.909141	0.552201	1.17816	0.864593
13	混合糖100	40.9503	7.40394	2.39178	16.5808	2.62981	9.6
14	1.5	40.9918	0.559518	0.134657	0.961276	0.102728	0.725475
15	2	41.0253	0.181364	0.00832757	0.439215	0.0224581	0.235158
16	2.5	41.0835	0.178717	0.0426328	0.413641	0.0587804	0.231726
20	110	41.0502	0.701169	0.0353149	1.24516	0.065078	0.909141
21	120	41.0335	0.425881	0.0219093	0.805813	0.0503954	0.552201
22	130	41.0335	0.908652	0.0416477	1.54911	0.0690606	1.17816
23	134	41.0335	0.666812	0.0325414	1.2412	0.0599004	0.864593
	Sum:	328.202	11.026	2.70881	23.2362	3.05821	14.2965
	Average:	41.0252	1.37826	0.338602	2.90453	0.382276	1.78706
	Rel.Std.Dev:	0.000963947	1.77603	2.45269	1.90745	2.37632	1.77603
