# Supplementary material for: Three-phase extraction of polysaccharide from Stropharia rugosoannulata: Process optimization, structural characterization and bioactivities
Source: Front Immunol. 2023 Jan 11;13:994706. doi: 10.3389/fimmu.2022.994706 (PMC9878848; doi:10.3389/fimmu.2022.994706)
Supplement: Supplementary file 1 [file DataSheet_1.zip › Molecular weight determination.xlsx]

## Sheet: Sheet1
样品	保留时间	Mn（数均分子量）	Mw（重均分子量）	MP(峰尖分子量)标品显示
DT	20.3	26071.6	27522.6	27058.1
				DT		名称	保留时间	积分类型	峰代码	分布名	Mn	Mw	MP	Mv	Mz	Mz+1	多分散性	[n]P	K	alpha	Mz/Mw	Mz+1/Mw	调整保留时间	洗脱体积	ID	峰 Sigma	系统 Sigma	开始时间	结束时间	基线开始	基线结束	峰内 点数
					1	峰2	20.3	BV	I08 G39 G49 G62 G50		26071.6	27522.6	27058.1		28817.8	29928.7	1.05565				1.04706	1.08742	20.3		6894			18.75	21.8167	18.75	30.7167	184
																					1.34	1.54689	27.1333		6895			27.1333	30.7167	18.75	30.7167	214

## Sheet: Sheet2
标准曲线	保留 时间	洗提 体积	分子量	Log 分子量	计算 重量	% 残差	标准样 类型	组份	相对 权重	手工点	忽略	结果 ID	通道 ID
1	24.5361	24.5361	25000	4.39794	25000	0	窄分布		1	否	否	6530	6391
2	26.1167	26.1167	12000	4.07918	12000	0	窄分布		1	否	否	6533	6394
3	27.4333	27.4333	5000	3.69897	5000	0	窄分布		1	否	否	6534	6397
4	29.2861	29.2861	1000	3	1000	0	窄分布		1	否	否	6535	6400
	DT
	大球盖菇三相法多糖
