# Supplementary material for: Three-phase extraction of polysaccharide from Stropharia rugosoannulata: Process optimization, structural characterization and bioactivities
Source: Front Immunol. 2023 Jan 11;13:994706. doi: 10.3389/fimmu.2022.994706 (PMC9878848; doi:10.3389/fimmu.2022.994706)
Supplement: Supplementary file 1 [file DataSheet_1.zip › Physicochemical characterizations.xlsx]

## Sheet: Sheet1
多糖		10	11	12
100tpp	A	3.599	3.521	3.526	490
	B	3.64	3.595	3.427	490
80	C	1.949	1.965	1.961	490
	D	2.042	2.033	2.012	490
y = 6.0045x - 0.0079_x000b_R2 = 0.9991
	0.114	0.151	0.152	0.139
	3.599	3.521	3.526	3.54867	3.40967
	3.64	3.595	3.427	3.554	3.415
	1.949	1.965	1.961	1.95833	1.81933
	2.042	2.033	2.012	2.029	1.89
		糖含量	3.40967	3.41757	0.569162	0.569162
			3.415	3.4229	0.57005	0.57005
			1.81933	1.82723	0.304308	0.569606
			1.89	1.8979	0.316076	0.304308
						0.316076
						0.310192
						糖含量%
						56.78±1.34
蛋白质和多酚
						多酚
						样品	第一次平行（%）	第二次平行（%）
0.143	0.143	0.15	0.146	0.156	0.133	dt	1.72838	1.72183
y=4.5791x+0.0188
						蛋白质	第一次平行（%）	第二次平行（%）
0.551	0.537	0.539	0.541	0.543	0.566	dt	6.64011	6.92111	6.78061
y = 8.7416x + 0.0574_x000b_
