# Supplementary material for: Three-phase extraction of polysaccharide from Stropharia rugosoannulata: Process optimization, structural characterization and bioactivities
Source: Front Immunol. 2023 Jan 11;13:994706. doi: 10.3389/fimmu.2022.994706 (PMC9878848; doi:10.3389/fimmu.2022.994706)
Supplement: Supplementary file 1 [file DataSheet_1.zip › RT-PCR.xlsx]

## Sheet: Sheet1
Block Type	96fast
Chemistry	SYBR_GREEN
Experiment File Name	C:\Applied Biosystems\7500\experiments\20220114.eds
Experiment Run End Time	2022-01-14 14:42:38 PM CST
Instrument Type	sds7500fast
Passive Reference	ROX
Well	Sample Name	Target Name	Task	Reporter	Quencher	Cт	Cт Mean	Cт SD	Quantity	Quantity Mean	Quantity SD	Automatic Ct Threshold	Ct Threshold		Automatic Baseline	Baseline Start
A1
A2	Sample 1	Target 1	UNKNOWN	SYBR	None	18.6086	25.1315	4.49828				TRUE	0.488233		TRUE	3
A3	Sample 1	Target 1	UNKNOWN	SYBR	None	17.9067	25.1315	4.49828				TRUE	0.488233		TRUE	3
A4	Sample 1	Target 1	UNKNOWN	SYBR	None	17.6241	25.1315	4.49828				TRUE	0.488233		TRUE	3
A5	Sample 1	Target 1	UNKNOWN	SYBR	None	19.4097	25.1315	4.49828				TRUE	0.488233		TRUE	3
A6	Sample 1	Target 1	UNKNOWN	SYBR	None	19.6146	25.1315	4.49828				TRUE	0.488233		TRUE	3
A7	Sample 1	Target 1	UNKNOWN	SYBR	None	19.5122	25.1315	4.49828				TRUE	0.488233		TRUE	3
A8	Sample 1	Target 1	UNKNOWN	SYBR	None	18.5647	25.1315	4.49828				TRUE	0.488233		TRUE	3
A9	Sample 1	Target 1	UNKNOWN	SYBR	None	17.9201	25.1315	4.49828				TRUE	0.488233		TRUE	3
A10	Sample 1	Target 1	UNKNOWN	SYBR	None	18.9328	25.1315	4.49828				TRUE	0.488233		TRUE	3
A11
A12
B1
B2	Sample 1	Target 1	UNKNOWN	SYBR	None	21.2201	25.1315	4.49828				TRUE	0.488233		TRUE	3
B3	Sample 1	Target 1	UNKNOWN	SYBR	None	21.1016	25.1315	4.49828				TRUE	0.488233		TRUE	3
B4	Sample 1	Target 1	UNKNOWN	SYBR	None	21.1609	25.1315	4.49828				TRUE	0.488233		TRUE	3
B5	Sample 1	Target 1	UNKNOWN	SYBR	None	20.5469	25.1315	4.49828				TRUE	0.488233		TRUE	3
B6	Sample 1	Target 1	UNKNOWN	SYBR	None	20.967	25.1315	4.49828				TRUE	0.488233		TRUE	3
B7	Sample 1	Target 1	UNKNOWN	SYBR	None	20.2569	25.1315	4.49828				TRUE	0.488233		TRUE	3
B8	Sample 1	Target 1	UNKNOWN	SYBR	None	23.5498	25.1315	4.49828				TRUE	0.488233		TRUE	3
B9	Sample 1	Target 1	UNKNOWN	SYBR	None	24.1855	25.1315	4.49828				TRUE	0.488233		TRUE	3
B10	Sample 1	Target 1	UNKNOWN	SYBR	None	24.915	25.1315	4.49828				TRUE	0.488233		TRUE	3
B11
B12
C1
C2	Sample 1	Target 1	UNKNOWN	SYBR	None	23.9434	25.1315	4.49828				TRUE	0.488233		TRUE	3
C3	Sample 1	Target 1	UNKNOWN	SYBR	None	24.087	25.1315	4.49828				TRUE	0.488233		TRUE	3
C4	Sample 1	Target 1	UNKNOWN	SYBR	None	24.0152	25.1315	4.49828				TRUE	0.488233		TRUE	3
C5	Sample 1	Target 1	UNKNOWN	SYBR	None	22.3472	25.1315	4.49828				TRUE	0.488233		TRUE	3
C6	Sample 1	Target 1	UNKNOWN	SYBR	None	22.5009	25.1315	4.49828				TRUE	0.488233		TRUE	3
C7	Sample 1	Target 1	UNKNOWN	SYBR	None	22.9178	25.1315	4.49828				TRUE	0.488233		TRUE	3
C8	Sample 1	Target 1	UNKNOWN	SYBR	None	24.0269	25.1315	4.49828				TRUE	0.488233		TRUE	3
C9	Sample 1	Target 1	UNKNOWN	SYBR	None	24.6892	25.1315	4.49828				TRUE	0.488233		TRUE	3
C10	Sample 1	Target 1	UNKNOWN	SYBR	None	24.858	25.1315	4.49828				TRUE	0.488233		TRUE	3
C11
C12
D1
D2	Sample 1	Target 1	UNKNOWN	SYBR	None	23.5104	25.1315	4.49828				TRUE	0.488233		TRUE	3
D3	Sample 1	Target 1	UNKNOWN	SYBR	None	23.799	25.1315	4.49828				TRUE	0.488233		TRUE	3
D4	Sample 1	Target 1	UNKNOWN	SYBR	None	23.6547	25.1315	4.49828				TRUE	0.488233		TRUE	3
D5	Sample 1	Target 1	UNKNOWN	SYBR	None	28.9215	25.1315	4.49828				TRUE	0.488233		TRUE	3
D6	Sample 1	Target 1	UNKNOWN	SYBR	None	29.0855	25.1315	4.49828				TRUE	0.488233		TRUE	3
D7	Sample 1	Target 1	UNKNOWN	SYBR	None	29.2482	25.1315	4.49828				TRUE	0.488233		TRUE	3
D8	Sample 1	Target 1	UNKNOWN	SYBR	None	28.8737	25.1315	4.49828				TRUE	0.488233		TRUE	3
D9	Sample 1	Target 1	UNKNOWN	SYBR	None	28.9254	25.1315	4.49828				TRUE	0.488233		TRUE	3
D10	Sample 1	Target 1	UNKNOWN	SYBR	None	29.5157	25.1315	4.49828				TRUE	0.488233		TRUE	3
D11
D12
E1
E2	Sample 1	Target 1	UNKNOWN	SYBR	None	28.7907	25.1315	4.49828				TRUE	0.488233		TRUE	3
E3	Sample 1	Target 1	UNKNOWN	SYBR	None	28.4565	25.1315	4.49828				TRUE	0.488233		TRUE	3
E4	Sample 1	Target 1	UNKNOWN	SYBR	None	29.7655	25.1315	4.49828				TRUE	0.488233		TRUE	3
E5	Sample 1	Target 1	UNKNOWN	SYBR	None	29.5708	25.1315	4.49828				TRUE	0.488233		TRUE	3
E6	Sample 1	Target 1	UNKNOWN	SYBR	None	30.074	25.1315	4.49828				TRUE	0.488233		TRUE	3
E7	Sample 1	Target 1	UNKNOWN	SYBR	None	30.0413	25.1315	4.49828				TRUE	0.488233		TRUE	3
E8	Sample 1	Target 1	UNKNOWN	SYBR	None	32.6026	25.1315	4.49828				TRUE	0.488233		TRUE	3
E9	Sample 1	Target 1	UNKNOWN	SYBR	None	32.3681	25.1315	4.49828				TRUE	0.488233		TRUE	3
E10	Sample 1	Target 1	UNKNOWN	SYBR	None	32.934	25.1315	4.49828				TRUE	0.488233		TRUE	3
E11
E12
F1
F2	Sample 1	Target 1	UNKNOWN	SYBR	None	32.7235	25.1315	4.49828				TRUE	0.488233		TRUE	3
F3	Sample 1	Target 1	UNKNOWN	SYBR	None	32.4438	25.1315	4.49828				TRUE	0.488233		TRUE	3
F4	Sample 1	Target 1	UNKNOWN	SYBR	None	32.5836	25.1315	4.49828				TRUE	0.488233		TRUE	3
F5	Sample 1	Target 1	UNKNOWN	SYBR	None	33.4227	25.1315	4.49828				TRUE	0.488233		TRUE	3
F6	Sample 1	Target 1	UNKNOWN	SYBR	None	34.5874	25.1315	4.49828				TRUE	0.488233		TRUE	3
F7	Sample 1	Target 1	UNKNOWN	SYBR	None	33.5094	25.1315	4.49828				TRUE	0.488233		TRUE	3
F8	Sample 1	Target 1	UNKNOWN	SYBR	None	32.0254	25.1315	4.49828				TRUE	0.488233		TRUE	3
F9	Sample 1	Target 1	UNKNOWN	SYBR	None	32.1587	25.1315	4.49828				TRUE	0.488233		TRUE	3
F10	Sample 1	Target 1	UNKNOWN	SYBR	None	32.1311	25.1315	4.49828				TRUE	0.488233		TRUE	3
F11
F12
G1
G2	Sample 1	Target 1	UNKNOWN	SYBR	None	28.2265	25.1315	4.49828				TRUE	0.488233		TRUE	3
G3	Sample 1	Target 1	UNKNOWN	SYBR	None	28.1704	25.1315	4.49828				TRUE	0.488233		TRUE	3
G4	Sample 1	Target 1	UNKNOWN	SYBR	None	28.1984	25.1315	4.49828				TRUE	0.488233		TRUE	3
G5	Sample 1	Target 1	UNKNOWN	SYBR	None	28.4494	25.1315	4.49828				TRUE	0.488233		TRUE	3
G6	Sample 1	Target 1	UNKNOWN	SYBR	None	28.3608	25.1315	4.49828				TRUE	0.488233		TRUE	3
G7	Sample 1	Target 1	UNKNOWN	SYBR	None	28.4051	25.1315	4.49828				TRUE	0.488233		TRUE	3
G8	Sample 1	Target 1	UNKNOWN	SYBR	None	29.5543	25.1315	4.49828				TRUE	0.488233		TRUE	3
G9	Sample 1	Target 1	UNKNOWN	SYBR	None	29.6705	25.1315	4.49828				TRUE	0.488233		TRUE	3
G10	Sample 1	Target 1	UNKNOWN	SYBR	None	28.8507	25.1315	4.49828				TRUE	0.488233		TRUE	3
G11
G12
H1
H2	Sample 1	Target 1	UNKNOWN	SYBR	None	28.2778	25.1315	4.49828				TRUE	0.488233		TRUE	3
H3	Sample 1	Target 1	UNKNOWN	SYBR	None	26.3628	25.1315	4.49828				TRUE	0.488233		TRUE	3
H4	Sample 1	Target 1	UNKNOWN	SYBR	None	26.5239	25.1315	4.49828				TRUE	0.488233		TRUE	3
H5
H6
H7
H8
H9
H10
H11
H12
	样品	内参	TNF-α	内参平均	∆CT	2-∆CT	2-∆CT平均	2-∆∆CT	2-∆∆CT平均
	空白	18.6086	23.5498	18.0465	5.50332	0.0220463	0.0149315	1.4765	1		报告
		17.9067	24.1855		6.13897	0.0141901		0.950346			VAR00002
		17.6241	24.915		6.86849	0.00855814		0.573159			VAR00001	均值	N	标准差
	25	19.4097	23.9434	19.5122	4.43118	0.0463535	0.0441385	3.1044	2.95606		1	1	3	0.45371
		19.6146	24.087		4.57484	0.04196		2.81016			2	2.9561	3	0.14714
		19.5122	24.0152		4.50301	0.044102		2.95362			3	3.9148	3	0.76366
	50	18.5647	22.3472	18.4726	3.87463	0.068174	0.0584536	4.56578	3.91478		4	6.718	3	2.16139
		17.9201	22.5009		4.02833	0.0612845		4.10437			5	8.0328	3	0.80247
		18.9328	22.9178		4.44529	0.0459023		3.07419			总计	4.5243	15	2.79506
	100	21.2201	24.0269	21.1609	2.86603	0.137163	0.10031	9.18617	6.71802
		21.1016	24.6892		3.52832	0.08667		5.8045
		21.1609	24.858		3.69718	0.0770972		5.16338
	LPS	20.5469	23.5104	20.5903	2.9201	0.132118	0.119942	8.84828
		20.967	23.799		3.20871	0.108164		7.24401	8.03278
		20.2569	23.6547		3.0644	0.119543		8.00606
										1.11529
		IL-1β	neica n	内参平均	∆CT	2-∆CT	2-∆CT平均	2-∆∆CT	2-∆∆CT平均	0.995412	描述
	空白	28.9215	18.6086	18.0465	10.875	0.000532479	0.000477436	1.11529	1	0.889299	VAR00003
		29.0855	17.9067		11.039	0.000475245		0.995412		1.54891		N	均值	标准差	标准误	均值的 95% 置信区间		极小值	极大值
		29.2482	17.6241		11.2017	0.000424583		0.889299		1.49435						下限	上限
	25	28.8737	18.5647	18.4726	10.4012	0.000739504	0.000642287	1.54891	1.34528	0.992597	1	3	1	0.11306	0.06528	0.7191	1.2809	0.89	1.12
		28.9254	17.9201		10.4529	0.000713454		1.49435		2.35192	2	3	1.3453	0.30665	0.17705	0.5835	2.107	0.99	1.55
		29.5157	18.9328		11.0431	0.000473901		0.992597		2.96502	3	2	2.6585	0.43353	0.30655	-1.2366	6.5536	2.35	2.97
	50	28.7907	19.0407	18.9922	9.79857	0.00112289	0.00126925	2.35192	2.65847	2.65847	4	2	3.7697	0.35906	0.25389	0.5437	6.9957	3.52	4.02
		28.4565	18.9437		9.46437	0.0014156		2.96502		3.51579	5	2	4.3946	0.07031	0.04972	3.7629	5.0263	4.34	4.44
	100	29.7655	20.5469	20.2569	9.21856	0.00167857	0.00179978	3.51579	3.76968	4.02358	总数	12	2.3901	1.4011	0.40446	1.4999	3.2803	0.89	4.44
		29.5708	19.967		9.02393	0.001921		4.02358		3.76968
	LPS	30.074	21.2201	21.1609	8.9131	0.00207439	0.00209813	4.34486	4.39458	4.34486
		30.0413	21.1016		8.88045	0.00212187		4.4443		4.4443
										4.39458
		IL-6	neica n	内参平均	∆CT	2-∆CT	2-∆CT平均	2-∆∆CT	2-∆∆CT平均	1.00965	描述
	空白	32.6026	18.6086	18.0465	14.5562	4.15108e-05	4.11142e-05	1.00965	1	1.18792	VAR00003
		32.3681	17.9067		14.3216	4.88402e-05		1.18792		0.802437		N	均值	标准差	标准误	均值的 95% 置信区间		极小值	极大值
		32.934	17.6241		14.8875	3.29915e-05		0.802437		1.24749						下限	上限
	25	32.7235	18.5647	18.4726	14.251	5.12894e-05	5.6689e-05	1.24749	1.37882	1.51446	1	3	1	0.19292	0.11138	0.5208	1.4792	0.8	1.19
		32.4438	17.9201		13.9712	6.22658e-05		1.51446		1.37451	2	3	1.3788	0.13354	0.0771	1.0471	1.7106	1.25	1.51
		32.5836	18.9328		14.1111	5.65117e-05		1.37451		2.95247	3	2	2.7219	0.32608	0.23057	-0.2078	5.6516	2.49	2.95
	50	33.4227	21.2201	21.1609	12.2619	0.000203617	0.000111909	2.95247	2.7219	2.49133	4	2	5.2855	0.33696	0.23826	2.2581	8.313	5.05	5.52
		34.5874	21.1016		15.5952	2.02005e-05		2.49133		2.7219	5	2	7.3847	0.36873	0.26073	4.0718	10.6976	7.12	7.65
	100	33.5094	20.5469	20.2569	12.9625	0.000125286	0.000237868	5.04727	5.28554	5.04727	总数	12	3.1601	2.50628	0.7235	1.5676	4.7525	0.8	7.65
		32.0254	19.967		11.4785	0.000350449		5.5238		5.5238
	LPS	32.1587	19.0407	18.9922	13.1665	0.000108764	0.000303615	7.64541	7.38468	5.28554
		32.1311	18.9437		10.9702	0.000498466		7.12395		7.64541
										7.12395
										7.38468	描述
