# Supplementary material for: Three-phase extraction of polysaccharide from Stropharia rugosoannulata: Process optimization, structural characterization and bioactivities
Source: Front Immunol. 2023 Jan 11;13:994706. doi: 10.3389/fimmu.2022.994706 (PMC9878848; doi:10.3389/fimmu.2022.994706)
Supplement: Supplementary file 1 [file DataSheet_1.zip › SEM/1_0010.txt]

[SemImageFile]
InstructName=SU8100
SemVersion=01-06
SDMVersion=
SerialNumber=8100-5142-04
DataNumber=Regulus 0010
SampleName=
Format=tif
ImageName=1_0010.tif
Directory=D:\2022\4\s0429685\
Date=05/05/2022
Time=08:23:22
Media=HD[Data]
DataSize=1280x960
PixelSize=992.1876
SignalName=LM(UL)
DisplaySignalName=LM(UL)
SEDetSetting=
AcceleratingVoltage=10000 Volt
DecelerationVoltage=0 Volt
DecelerationMode=
Magnification=100
WorkingDistance=8442.48 um
EmissionCurrent=9000 nA
LensMode=High
PhotoSize=1000
MagnificationDisplay=0
Vacuum=
MicronMarker=500000
SubMagnification=0
SubSignalName=
SpecimenBias=0 V
Condencer1=5000
ScanSpeed=Capture_Fast(32)
CaptureSpeed_Integration=
CalibrationScanSpeed=20
ImgEnhance=0
ColorMode=Grayscale
ColorPalette=
ScreenMode=Full Screen
Comment=
KeyWord1=
KeyWord2=
Condition=Vacc=10.0kV   Mag=x100   WD=8.4mm
DataDisplayCombine=1
StageType=5
StagePositionX=4715000
StagePositionY=32020000
StagePositionR=0
StagePositionZ=8000000
StagePositionT=0
FocusDepth=(LM)
DynamicFocus=0
TiltCompensation=0
RasterRotation=0.0
MagneticSample=OFF
EBIC_Value00=
EBIC_ValueFF=
EBIC_Polarity=
DriftCorrectionIntegration=0
