# Supplementary material for: Three-phase extraction of polysaccharide from Stropharia rugosoannulata: Process optimization, structural characterization and bioactivities
Source: Front Immunol. 2023 Jan 11;13:994706. doi: 10.3389/fimmu.2022.994706 (PMC9878848; doi:10.3389/fimmu.2022.994706)
Supplement: Supplementary file 1 [file DataSheet_1.zip › X-ray diffraction test/DQGG.asc]

*TYPE		=  Raw
*CLASS		=  ASCII CLASS
*SAMPLE		=  DQGG
*COMMENT	=   
*FNAME		=  DQGG.asc
*DATE		=  04-Jan-22 12:02

*GROUP_COUNT	=  1
*GONIO		=  MiniFlex 300/600 +, 150
*ATTACHMENT	=  Standard Sample Stage
*ASC		=  0, 0, 0.000000, 0.000000
*FILTER		=  K-beta(x1.5)
*C_MONOCHRO	=  None, 0.000000
*SLIT_NAME	=  0, IHS
*SLIT_NAME	=  1, DS
*SLIT_NAME	=  2, SS
*SLIT_NAME	=  3, RS
*COUNTER	=  D/teX Ultra2, 0
*POS_FORMAT	=  0
*SCAN_AXIS	=  2theta/theta
*MEAS_MODE	=  Continuous Scanning
*TARGET		=  29
*XRAY_CHAR	=  K-ALPHA
*WAVE_LENGTH1	=  1.54059
*WAVE_LENGTH2	=  1.54441
*THICKNESS	=  0, 0.000000
*MU		=  0, 0.000000
*SCAN_MODE	=  2theta/theta
*SPEED_DIM	=  sec./step
*XUNIT		=  deg.
*YUNIT		=  cps
*SCALE_MODE	=  1
*REP_COUNT	=  0
*SE_COUNT	=  0
*STD_MATERIAL	=  Unknown, Unknown, 0.000000, 0.000000, 0.000000, 0.000000, 0.000000, 0.000000
*LATT_CONS	=  0, Unknown, Unknown, 0.000000, 0.000000, 0.000000, 0.000000, 0.000000, 0.000000
*SEC_COUNT	=  1
*TSPEC_SIZE	=  0
*EXTRA_SIZE	=  0
*MEMO		=   

*BEGIN
*GROUP		=  0
*START		=  5
*STOP		=  80
*STEP		=  0.02
*OFFSET		=  0.000000
*SPEED		=  0.12
*SLIT_SPEC	=  0, 10.0mm, 10, 0.000000
*SLIT_SPEC	=  1, 1.250deg, 1.25, 0.000000
*SLIT_SPEC	=  2, 8.0mm, 8, 0.000000
*SLIT_SPEC	=  3, 13.0mm(Open), 13, 0.000000
*KV		=  40
*MA		=  15
*LOW		=  0.000000
*HIGH		=  0.000000
*CTEMPER	=  0, 0.000000
*CTEMPER	=  1, 0.000000
*CTEMPER	=  2, 0.000000
*PAREX		=  0, 0.000000
*PAREX		=  1, 0.000000
*PAREX		=  2, 0.000000
*PAREX		=  3, 0.000000
*PAREX		=  4, 0.000000
*PAREX		=  5, 0.000000
*PAREX		=  6, 0.000000
*PAREX		=  7, 0.000000
*PAREX		=  8, 0.000000
*PAREX		=  9, 0.000000
*PAREX		=  10, 0.000000
*PAREX		=  11, 0.000000
*PAREX		=  12, 0.000000
*PAREX		=  13, 0.000000
*PAREX		=  14, 0.000000
*PAREX		=  15, 0.000000
*FULL_SCALE	=  34820
*INDEX		=  0, 0, 0
*COUNT		=  3751
674, 676, 713, 666
721, 702, 668, 644
700, 727, 711, 709
683, 715, 709, 696
694, 684, 711, 685
675, 697, 733, 719
646, 715, 710, 696
718, 707, 728, 681
706, 721, 713, 732
702, 704, 692, 714
731, 736, 725, 744
721, 692, 711, 738
719, 703, 727, 762
730, 705, 701, 678
734, 728, 752, 741
706, 758, 727, 709
739, 724, 753, 767
771, 737, 748, 774
764, 801, 765, 752
776, 735, 765, 833
760, 765, 809, 811
777, 746, 744, 761
774, 781, 846, 817
799, 801, 774, 777
761, 746, 793, 786
769, 771, 806, 807
783, 839, 831, 826
842, 839, 862, 790
800, 816, 824, 799
827, 817, 783, 855
840, 816, 822, 801
849, 840, 838, 863
855, 836, 806, 814
846, 831, 904, 846
854, 879, 875, 884
859, 844, 840, 858
881, 862, 896, 859
854, 878, 881, 925
903, 899, 925, 893
900, 920, 912, 897
913, 893, 855, 885
869, 913, 895, 896
852, 903, 962, 967
932, 921, 915, 880
902, 937, 964, 961
942, 956, 959, 934
917, 953, 1000, 965
941, 936, 982, 1030
974, 982, 1025, 998
973, 952, 954, 955
1027, 992, 960, 960
930, 991, 997, 1019
1023, 957, 971, 985
983, 973, 1002, 981
959, 1026, 1053, 1073
1057, 1039, 1020, 1024
1024, 1044, 1035, 1011
1077, 1041, 1040, 1026
1027, 1073, 1086, 1031
1036, 1047, 1077, 1096
1072, 1092, 1109, 1086
1064, 1079, 1049, 1049
1045, 1106, 1070, 1087
1083, 1043, 1033, 1126
1110, 1092, 1087, 1151
1156, 1093, 1127, 1108
1141, 1116, 1094, 1137
1115, 1107, 1133, 1118
1139, 1160, 1126, 1147
1112, 1150, 1141, 1115
1152, 1159, 1205, 1182
1097, 1122, 1119, 1196
1194, 1191, 1201, 1198
1231, 1175, 1126, 1147
1170, 1189, 1178, 1176
1186, 1164, 1185, 1165
1173, 1247, 1198, 1207
1180, 1173, 1213, 1214
1231, 1207, 1244, 1306
1253, 1246, 1233, 1219
1272, 1246, 1275, 1242
1283, 1262, 1277, 1258
1288, 1256, 1282, 1267
1249, 1234, 1258, 1252
1339, 1363, 1271, 1262
1334, 1300, 1314, 1297
1319, 1354, 1300, 1351
1305, 1290, 1340, 1311
1358, 1293, 1329, 1332
1340, 1334, 1328, 1363
1361, 1375, 1381, 1400
1419, 1381, 1392, 1384
1396, 1430, 1471, 1438
1467, 1395, 1375, 1390
1411, 1445, 1429, 1362
1411, 1447, 1451, 1463
1459, 1455, 1458, 1484
1472, 1466, 1433, 1419
1526, 1496, 1420, 1444
1540, 1514, 1474, 1536
1554, 1559, 1536, 1581
1593, 1572, 1618, 1550
1554, 1590, 1581, 1631
1550, 1627, 1666, 1567
1597, 1607, 1681, 1658
1654, 1638, 1645, 1670
1662, 1630, 1661, 1678
1739, 1766, 1679, 1689
1709, 1732, 1691, 1740
1703, 1697, 1723, 1774
1733, 1761, 1758, 1788
1785, 1776, 1769, 1783
1782, 1712, 1791, 1788
1793, 1842, 1870, 1949
1875, 1831, 1876, 1861
1899, 1911, 1954, 1900
1872, 1894, 1920, 1934
1934, 1962, 1920, 1967
1981, 1916, 1914, 2032
2033, 2011, 1969, 1995
1962, 1992, 2032, 2009
2075, 2081, 2034, 2018
1976, 2073, 2076, 2043
2014, 2097, 2128, 2154
2120, 2124, 2179, 2161
2129, 2184, 2146, 2185
2115, 2236, 2229, 2216
2320, 2240, 2266, 2257
2256, 2304, 2282, 2316
2314, 2247, 2304, 2324
2380, 2373, 2406, 2413
2341, 2367, 2341, 2368
2403, 2442, 2486, 2437
2385, 2340, 2481, 2444
2475, 2457, 2473, 2413
2516, 2511, 2510, 2553
2605, 2540, 2513, 2571
2541, 2542, 2526, 2596
2568, 2574, 2589, 2632
2617, 2567, 2616, 2728
2717, 2624, 2750, 2754
2783, 2732, 2778, 2814
2724, 2782, 2708, 2770
2882, 2797, 2820, 2770
2814, 2824, 2875, 2931
2885, 2757, 2843, 2926
2895, 2948, 2941, 2905
2940, 2916, 2920, 2882
2924, 2861, 2888, 2931
2940, 2966, 2967, 3035
3040, 3019, 3096, 3025
2964, 3011, 3108, 3084
3094, 3046, 3041, 3091
3066, 3082, 3180, 3036
3064, 3074, 3156, 3063
3096, 3165, 3158, 3141
3153, 3135, 3108, 3151
3155, 3244, 3235, 3206
3223, 3211, 3207, 3279
3241, 3349, 3245, 3260
3166, 3231, 3214, 3270
3276, 3258, 3258, 3279
3318, 3276, 3238, 3213
3300, 3352, 3235, 3317
3359, 3308, 3301, 3346
3280, 3379, 3298, 3287
3265, 3363, 3292, 3303
3284, 3394, 3360, 3367
3292, 3342, 3404, 3352
3358, 3405, 3344, 3302
3257, 3323, 3317, 3304
3407, 3332, 3370, 3428
3396, 3361, 3331, 3454
3385, 3409, 3355, 3414
3451, 3449, 3327, 3441
3425, 3323, 3365, 3359
3398, 3391, 3479, 3430
3380, 3374, 3359, 3430
3379, 3368, 3413, 3446
3272, 3463, 3449, 3420
3328, 3410, 3403, 3388
3363, 3363, 3326, 3445
3375, 3310, 3357, 3304
3293, 3355, 3402, 3399
3332, 3357, 3401, 3366
3381, 3382, 3346, 3400
3338, 3450, 3387, 3470
3442, 3383, 3400, 3305
3319, 3397, 3378, 3452
3374, 3433, 3409, 3363
3336, 3331, 3320, 3369
3388, 3263, 3330, 3369
3319, 3275, 3280, 3422
3350, 3377, 3340, 3482
3319, 3380, 3334, 3219
3321, 3381, 3364, 3325
3240, 3262, 3374, 3392
3323, 3282, 3293, 3322
3274, 3263, 3328, 3232
3258, 3294, 3304, 3262
3293, 3300, 3295, 3340
3177, 3271, 3239, 3213
3249, 3293, 3234, 3247
3202, 3223, 3201, 3220
3162, 3222, 3142, 3123
3135, 3188, 3151, 3124
3197, 3142, 3057, 3094
3103, 3123, 3090, 3148
3124, 3128, 3107, 3143
3118, 3100, 3055, 3086
3113, 3139, 3053, 3097
3033, 3141, 3098, 3053
3029, 3080, 3126, 3110
2996, 3041, 2987, 3077
3030, 2936, 2969, 3099
3001, 3009, 3106, 3039
3077, 3006, 2996, 2988
2954, 3021, 3043, 2935
2986, 3023, 3055, 2941
2973, 2982, 2860, 2907
3016, 2884, 2890, 2925
2882, 2909, 2925, 2874
2856, 2908, 2928, 3005
2978, 2888, 2830, 2847
2887, 2906, 2879, 2886
2847, 2883, 2860, 2893
2771, 2793, 2777, 2803
2811, 2765, 2874, 2839
2820, 2911, 2884, 2773
2751, 2747, 2772, 2824
2859, 2747, 2802, 2757
2840, 2761, 2855, 2840
2768, 2795, 2757, 2726
2751, 2768, 2670, 2821
2796, 2803, 2798, 2745
2675, 2722, 2707, 2720
2702, 2690, 2709, 2709
2665, 2675, 2658, 2716
2656, 2796, 2714, 2723
2737, 2682, 2727, 2724
2632, 2705, 2707, 2678
2620, 2580, 2638, 2755
2682, 2640, 2665, 2630
2618, 2616, 2653, 2584
2654, 2624, 2580, 2563
2597, 2589, 2612, 2588
2518, 2572, 2586, 2563
2564, 2627, 2537, 2493
2603, 2562, 2611, 2555
2525, 2618, 2617, 2575
2583, 2552, 2508, 2472
2387, 2482, 2547, 2501
2514, 2564, 2483, 2467
2531, 2543, 2522, 2490
2514, 2490, 2480, 2511
2431, 2467, 2569, 2460
2383, 2509, 2488, 2481
2425, 2446, 2412, 2397
2391, 2514, 2459, 2470
2494, 2393, 2451, 2430
2359, 2410, 2407, 2378
2439, 2404, 2353, 2460
2404, 2382, 2380, 2374
2394, 2391, 2429, 2376
2311, 2342, 2294, 2310
2306, 2348, 2342, 2358
2419, 2344, 2340, 2278
2291, 2346, 2368, 2401
2366, 2334, 2335, 2364
2354, 2337, 2321, 2360
2402, 2290, 2340, 2241
2301, 2253, 2305, 2316
2287, 2290, 2317, 2309
2287, 2328, 2359, 2238
2230, 2203, 2253, 2244
2276, 2271, 2297, 2190
2275, 2270, 2242, 2263
2284, 2237, 2234, 2238
2170, 2260, 2253, 2258
2222, 2230, 2258, 2169
2269, 2227, 2159, 2255
2244, 2201, 2212, 2201
2218, 2267, 2190, 2160
2214, 2223, 2227, 2259
2219, 2163, 2231, 2153
2118, 2191, 2163, 2156
2175, 2189, 2139, 2205
2170, 2097, 2088, 2179
2147, 2115, 2116, 2110
2137, 2104, 2120, 2081
2118, 2071, 2124, 2120
2079, 2092, 2135, 2100
2111, 2053, 2138, 2176
2134, 2096, 2118, 2081
2057, 2096, 2064, 2059
2057, 2061, 2074, 2079
2107, 2094, 2003, 2075
2051, 2031, 2121, 2087
1990, 2058, 2105, 2093
2059, 2083, 2120, 2090
1949, 2101, 2059, 2036
2031, 2071, 2098, 2079
2009, 2015, 2045, 2037
2007, 2013, 1993, 1986
1977, 2008, 2018, 2040
2043, 2028, 1971, 2061
2055, 1967, 2045, 2000
1983, 1883, 2004, 2048
1988, 1965, 2035, 1985
1980, 1938, 1931, 1854
1944, 1991, 1926, 1959
1962, 1951, 1946, 1926
1937, 1977, 1965, 1919
1952, 1966, 1944, 1944
1893, 1966, 1974, 1997
1912, 1877, 1990, 1973
1963, 1945, 1960, 1906
1910, 1936, 1943, 1969
1939, 1940, 1951, 1932
1949, 1946, 1898, 1895
1941, 1952, 1905, 1864
1898, 1892, 1887, 1903
1878, 1873, 1887, 1901
1917, 1880, 1878, 1867
1869, 1866, 1863, 1907
1838, 1865, 1894, 1798
1834, 1821, 1813, 1837
1875, 1919, 1914, 1828
1878, 1909, 1939, 1851
1878, 1809, 1840, 1811
1851, 1916, 1842, 1803
1828, 1852, 1832, 1845
1851, 1857, 1852, 1804
1805, 1850, 1800, 1829
1806, 1841, 1819, 1821
1792, 1775, 1791, 1771
1767, 1835, 1861, 1857
1853, 1785, 1826, 1881
1824, 1786, 1790, 1824
1785, 1783, 1778, 1821
1802, 1790, 1747, 1711
1767, 1812, 1780, 1748
1748, 1724, 1713, 1772
1754, 1774, 1811, 1764
1752, 1805, 1850, 1758
1724, 1785, 1791, 1733
1779, 1796, 1753, 1783
1770, 1709, 1772, 1754
1772, 1734, 1709, 1714
1736, 1747, 1760, 1742
1728, 1704, 1702, 1769
1757, 1733, 1730, 1718
1751, 1701, 1714, 1727
1735, 1730, 1726, 1724
1719, 1688, 1705, 1735
1754, 1687, 1707, 1738
1740, 1764, 1759, 1713
1705, 1710, 1750, 1720
1716, 1700, 1753, 1734
1666, 1674, 1701, 1724
1767, 1694, 1677, 1675
1708, 1681, 1682, 1707
1684, 1673, 1726, 1696
1744, 1745, 1725, 1727
1772, 1732, 1695, 1722
1672, 1642, 1712, 1714
1686, 1689, 1690, 1609
1657, 1685, 1706, 1679
1649, 1621, 1653, 1686
1670, 1685, 1660, 1640
1688, 1672, 1717, 1721
1661, 1671, 1653, 1642
1705, 1672, 1652, 1641
1677, 1678, 1640, 1636
1651, 1588, 1569, 1624
1626, 1642, 1638, 1633
1622, 1643, 1664, 1613
1619, 1625, 1604, 1641
1640, 1635, 1639, 1660
1663, 1657, 1639, 1607
1640, 1616, 1626, 1599
1649, 1670, 1631, 1591
1664, 1678, 1607, 1635
1640, 1643, 1661, 1632
1580, 1630, 1672, 1626
1679, 1696, 1677, 1636
1654, 1674, 1651, 1661
1600, 1600, 1618, 1623
1613, 1639, 1683, 1676
1667, 1613, 1612, 1583
1611, 1614, 1617, 1614
1626, 1611, 1577, 1571
1623, 1625, 1653, 1646
1621, 1594, 1587, 1599
1642, 1595, 1627, 1630
1653, 1598, 1589, 1616
1580, 1573, 1604, 1620
1603, 1609, 1593, 1611
1572, 1561, 1566, 1581
1627, 1695, 1632, 1605
1570, 1605, 1604, 1547
1565, 1599, 1564, 1601
1617, 1575, 1610, 1623
1598, 1571, 1604, 1581
1591, 1591, 1580, 1602
1596, 1565, 1579, 1587
1585, 1607, 1581, 1570
1595, 1612, 1584, 1559
1531, 1576, 1628, 1608
1557, 1561, 1490, 1553
1561, 1518, 1488, 1504
1550, 1512, 1527, 1553
1593, 1564, 1553, 1555
1555, 1567, 1571, 1542
1554, 1591, 1549, 1569
1530, 1516, 1515, 1532
1553, 1515, 1533, 1535
1511, 1502, 1522, 1562
1518, 1549, 1552, 1510
1517, 1561, 1545, 1518
1506, 1527, 1567, 1569
1533, 1565, 1565, 1496
1510, 1559, 1555, 1477
1527, 1603, 1554, 1557
1490, 1464, 1538, 1529
1468, 1495, 1506, 1519
1542, 1512, 1517, 1552
1500, 1483, 1491, 1469
1516, 1529, 1534, 1504
1482, 1516, 1541, 1524
1497, 1545, 1545, 1522
1514, 1505, 1521, 1492
1494, 1487, 1445, 1462
1455, 1510, 1519, 1502
1480, 1468, 1453, 1484
1506, 1427, 1466, 1534
1526, 1487, 1458, 1460
1470, 1508, 1511, 1491
1472, 1490, 1454, 1460
1508, 1511, 1468, 1448
1489, 1482, 1435, 1471
1474, 1412, 1391, 1468
1464, 1473, 1477, 1478
1504, 1513, 1501, 1466
1473, 1491, 1521, 1500
1500, 1465, 1421, 1453
1489, 1461, 1455, 1456
1437, 1437, 1455, 1487
1461, 1465, 1471, 1458
1440, 1461, 1492, 1481
1469, 1455, 1429, 1440
1465, 1479, 1458, 1444
1444, 1409, 1413, 1408
1417, 1440, 1454, 1416
1420, 1433, 1432, 1432
1443, 1430, 1394, 1429
1436, 1464, 1461, 1404
1390, 1415, 1435, 1439
1452, 1462, 1444, 1400
1380, 1401, 1404, 1421
1396, 1396, 1445, 1427
1428, 1425, 1401, 1412
1368, 1456, 1451, 1403
1369, 1363, 1397, 1437
1413, 1408, 1414, 1413
1395, 1404, 1379, 1343
1385, 1413, 1409, 1416
1432, 1444, 1387, 1360
1370, 1397, 1408, 1385
1369, 1370, 1365, 1370
1361, 1397, 1367, 1344
1365, 1381, 1374, 1342
1332, 1352, 1369, 1382
1375, 1396, 1368, 1325
1342, 1383, 1389, 1390
1382, 1375, 1343, 1333
1353, 1360, 1381, 1348
1343, 1342, 1349, 1348
1340, 1336, 1334, 1348
1339, 1314, 1311, 1344
1308, 1347, 1383, 1353
1307, 1308, 1301, 1305
1318, 1321, 1304, 1281
1304, 1373, 1346, 1337
1328, 1353, 1336, 1337
1319, 1331, 1322, 1313
1343, 1365, 1330, 1289
1308, 1325, 1302, 1324
1311, 1313, 1310, 1261
1300, 1317, 1310, 1284
1287, 1285, 1247, 1276
1276, 1266, 1307, 1320
1327, 1269, 1230, 1273
1266, 1223, 1281, 1308
1307, 1287, 1306, 1308
1293, 1253, 1240, 1250
1264, 1278, 1246, 1244
1271, 1255, 1225, 1255
1252, 1272, 1256, 1249
1228, 1204, 1208, 1252
1257, 1274, 1263, 1262
1251, 1240, 1254, 1267
1246, 1228, 1182, 1171
1224, 1215, 1234, 1228
1229, 1225, 1225, 1243
1232, 1212, 1198, 1217
1236, 1243, 1288, 1231
1198, 1198, 1239, 1226
1199, 1194, 1211, 1187
1220, 1210, 1222, 1165
1146, 1206, 1203, 1189
1182, 1162, 1202, 1192
1213, 1185, 1151, 1177
1188, 1201, 1208, 1166
1149, 1158, 1170, 1216
1185, 1193, 1208, 1189
1201, 1197, 1189, 1174
1152, 1198, 1173, 1141
1199, 1215, 1173, 1170
1182, 1189, 1153, 1142
1155, 1147, 1142, 1159
1145, 1128, 1141, 1150
1157, 1150, 1168, 1159
1142, 1132, 1128, 1118
1139, 1139, 1123, 1097
1084, 1133, 1140, 1149
1146, 1080, 1054, 1087
1123, 1142, 1103, 1106
1081, 1086, 1107, 1109
1105, 1104, 1100, 1126
1113, 1089, 1089, 1080
1072, 1072, 1086, 1106
1095, 1094, 1074, 1073
1063, 1044, 1022, 1025
1029, 1083, 1112, 1076
1065, 1082, 1075, 1074
1096, 1089, 1070, 1037
1041, 1047, 1022, 1032
1038, 1004, 1035, 1031
1023, 1062, 1094, 1078
1044, 1028, 1043, 1088
1059, 1052, 1022, 1061
1100, 1066, 1035, 1019
1022, 1054, 1038, 1012
1058, 1048, 1028, 1017
1001, 993, 1002, 1005
1011, 1023, 1025, 1023
1018, 1019, 1034, 1021
1028, 1007, 979, 999
1007, 993, 1001, 958
987, 1000, 1002, 998
976, 950, 981, 954
968, 970, 964, 978
952, 1000, 992, 996
986, 1027, 1029, 1016
998, 964, 957, 997
1005, 1009, 986, 951
974, 989, 1001, 968
976, 952, 942, 949
948, 979, 970, 974
935, 966, 977, 984
949, 920, 924, 943
944, 934, 992, 984
934, 917, 905, 937
919, 913, 912, 928
909, 911, 967, 952
950, 938, 925, 924
923, 926, 911, 958
954, 939, 956, 928
903, 928, 949, 948
942, 918, 892, 917
935, 954, 947, 926
902, 900, 894, 920
888, 867, 867, 886
885, 907, 882, 860
908, 923, 911, 882
873, 918, 895, 898
884, 863, 876, 912
909, 910, 919, 888
922, 903, 906, 900
903, 876, 880, 870
833, 859, 894, 899
914, 898, 884, 862
878, 872, 862, 859
850, 843, 870, 892
905, 889, 822, 831
860, 863, 878, 877
844, 831, 822, 857
860, 871, 862, 871
839, 834, 813, 815
842, 836, 837, 857
856, 841, 853, 836
820, 821, 848, 860
852, 815, 791, 828
834, 825, 820, 828
817, 801, 854, 849
849, 879, 845, 814
821, 850, 829, 819
829, 836, 854, 838
831, 821, 795, 780
796, 807, 813, 815
800, 808, 817, 799
809, 829, 810, 803
802, 782, 778, 785
794, 813, 804, 798
797, 788, 767, 779
772, 783, 806, 788
777, 772, 762, 793
794, 790, 834, 822
766, 780, 800, 785
810, 784, 771, 761
777, 754, 753, 802
784, 738, 779, 759
750, 749, 755, 775
766, 762, 738, 732
776, 757, 759, 743
759, 793, 794, 801
769, 786, 769, 741
733, 765, 753, 753
771, 786, 797, 802
785, 743, 761, 743
770, 739, 762, 752
724, 727, 759, 729
729, 764, 741, 779
763, 746, 731, 746
731, 708, 716, 737
732, 770, 733, 729
752, 729, 689, 741
754, 726, 724, 711
736, 726, 707, 716
712, 706, 743, 700
738, 768, 760, 717
703, 713, 739, 728
731, 758, 762, 767
736, 723, 717, 760
759, 722, 725, 720
718, 699, 727, 740
718, 733, 689, 703
715, 723, 719, 716
715, 699, 714, 720
713, 701, 702, 700
723, 696, 710, 734
710, 692, 684, 696
684, 695, 705, 694
687, 654, 660, 671
658, 688, 690, 655
666, 670, 672, 704
705, 697, 683, 687
684, 675, 690, 711
707, 703, 700, 695
712, 705, 654, 664
669, 678, 675, 699
667, 673, 716, 687
685, 690, 655, 656
664, 658, 682, 749
742, 696, 698, 676
672, 671, 650, 657
688, 680, 643, 644
680, 644, 634, 678
705, 695, 682, 669
680, 677, 664, 690
689, 641, 659, 649
659, 656, 661, 694
674, 657, 678, 666
637, 661, 665, 646
652, 656, 651, 642
661, 657, 676, 682
673, 644, 649, 631
616, 637, 646, 664
657, 654, 651, 673
634, 652, 641, 634
657, 666, 674, 626
654, 674, 645, 667
625, 661, 650, 631
606, 612, 608, 626
638, 622, 644, 661
647, 635, 633, 640
642, 630, 616, 635
665, 660, 658, 631
618, 627, 609, 621
623, 631, 624, 654
629, 639, 637, 633
628, 637, 662, 650
630, 613, 622, 629
621, 670, 639, 655
635, 631, 643, 625
604, 607, 636, 655
645, 618, 631, 613
601, 612, 598, 643
638, 626, 658, 592
586, 623, 629, 622
625, 655, 616, 641
652, 629, 603, 603
613, 598, 613, 615
655, 631, 608, 604
664, 643, 592, 601
601, 612, 614, 592
603, 619, 602, 625
623, 633, 604, 622
608, 603, 618, 643
617, 614, 604, 639
626, 612, 626, 609
591, 600, 602, 614
590, 591, 598, 596
576, 576, 597, 600
614, 629, 609, 584
604, 590, 618, 599
576, 580, 573, 596
594, 589, 583, 580
600, 581, 559, 572
590, 595, 578, 583
598, 585, 573, 593
605, 607, 606, 599
592, 598, 619, 616
599, 576, 579, 590
570, 569, 543, 576
577, 580, 579, 580
613, 613, 592, 582
619, 602, 583, 606
596, 599, 586, 590
606, 606, 589, 592
588, 596, 576, 586
612, 597, 587, 612
591, 592, 589, 610
613, 602, 612, 603
597, 582, 583, 572
603, 598, 592, 589
577, 588, 586, 587
598, 590, 582, 560
589, 598, 587, 596
575, 556, 589, 625
611, 575, 602, 591
590, 578, 565, 594
575, 574, 590, 575
561, 566, 561, 556
562, 536, 543, 575
598, 581, 587, 546
580, 593, 612, 611
588, 590, 547, 554
600, 582, 556, 569
581, 577, 567, 589
557, 569, 558, 527
545, 578, 603, 595
583, 573, 586, 577
555, 584, 574, 550
561, 543, 533, 534
545, 555, 595, 569
596, 612, 613, 568
577, 563, 568, 536
556, 564, 577, 568
562, 593, 577, 576
581, 575, 572, 600
592, 564, 579, 592
578, 565, 591, 594
570, 556, 575, 592
562, 555, 551, 564
573, 563, 559, 553
556, 547, 574, 576
552, 575, 576, 546
545, 567, 552, 565
573, 569, 547, 575
595, 575, 572, 566
546, 538, 554, 553
562, 550, 563, 547
528, 555, 581, 585
562, 540, 541, 542
532, 538, 529, 548
552, 578, 566, 552
538, 555, 551, 558
548, 522, 547, 544
560, 545, 512, 525
560, 603, 583, 554
549, 567, 557, 579
578, 563, 558, 550
575, 577, 557, 563
560, 565, 552, 569
560, 546, 543, 534
545, 520, 511, 530
529, 550, 547, 557
570, 561, 543, 555
522, 504, 521, 535
524, 532, 551, 532
546, 564, 549, 547
526, 536, 563, 561
556, 548, 557, 549
556, 546, 546, 520
539, 550, 552, 551
554, 552, 562, 557
533, 528, 547, 522
545, 555, 545, 546
532, 530, 538, 534
514, 514, 515, 540
529, 532, 547, 540
502, 538, 555, 566
554, 552, 549, 554
568, 521, 519, 535
558, 557, 526, 542
544, 527, 512, 514
545, 554, 560, 560
539, 563, 570, 556
572, 545, 526, 549
543, 539, 542, 535
524, 549, 541, 502
492, 549, 564, 586
541, 528, 523, 527
555, 552, 542, 546
543, 538, 541, 549
532, 539, 543, 536
552, 559, 525, 511
527, 536, 526, 529
554, 545, 536, 555
555, 524, 531, 555
527, 534, 544, 526
496, 504, 512, 552
534, 526, 568, 572
554, 536, 551, 554
511, 510, 526, 536
524, 511, 526, 542
528, 516, 511, 525
528, 538, 545, 533
519, 520, 541, 535
545, 551, 537, 524
522, 516, 513, 539
542, 532, 524, 531
514, 508, 540, 524
519, 539, 523, 509
520, 534, 512, 513
522, 530, 517, 503
520, 506, 507, 513
518, 498, 501, 542
515, 516, 520, 567
532, 528, 516, 497
513, 508, 530, 534
544, 536, 530, 527
515, 528, 545, 534
517, 530, 538, 528
530, 506, 501, 545
527, 516, 523, 520
526, 516, 507, 495
495, 506, 509, 503
497, 492, 494, 504
515, 518, 510, 502
541, 510, 492, 482
491, 502, 519, 529
516, 527, 540, 523
531, 562, 539, 528
503, 497, 499, 497
485, 518, 537, 492
513, 516, 513, 492
502, 537, 511, 512
482, 489, 512, 516
512, 507, 517, 500
496, 518, 492, 532
510, 505, 520, 509
515, 532, 513, 498
490, 523, 499, 503
507, 520, 495, 513
523, 526, 534, 523
516, 501, 512, 509
533, 490, 474, 506
513, 516, 504, 528
502, 491, 501, 516
504, 509, 515, 499
529, 495, 487, 508
486, 486, 501, 502
522, 532, 529, 510
520, 511, 509, 499
483, 516, 523, 515
496, 507, 503, 506
515, 523, 494, 486
514, 499, 506, 506
516, 522, 501, 492
548, 531, 513, 496
490, 488, 504, 505
493, 509, 526, 496
485, 476, 510, 518
482, 508, 501, 522
505, 459, 471, 515
510, 515, 503, 519
507, 485, 525, 517
468, 480, 491, 520
495, 497, 512, 495
513, 512, 504, 496
509, 495, 497, 499
474, 489, 509, 517
498, 470, 480, 475
479, 494, 494, 481
509, 517, 515, 476
497, 491, 476, 488
492, 465, 479, 478
485, 481, 478, 485
483, 474, 491, 534
521, 491, 471, 476
467, 479, 496, 510
505, 504, 500, 499
507, 503, 464, 455
457, 476, 483, 510
493, 498, 488, 500
472, 474, 486, 484
502, 502, 487, 498
498, 496, 468, 489
496, 499, 522, 503
497, 466, 454, 467
489, 481, 495, 489
518, 506, 521, 526
494, 480, 493, 473
487, 480, 487, 483
495, 458, 473, 525
502, 456, 467, 479
485, 482, 467, 480
487, 491, 500, 495
493, 473, 477, 482
511, 502, 482, 508
524, 493, 470, 470
464, 467, 484, 479
455, 494, 485, 480
482, 493, 505, 495
462, 482, 465, 479
502, 476, 463, 464
497, 481, 498, 486
466, 464, 456, 469
483, 473, 503, 501
486, 476, 475, 475
498, 491, 484, 479
488, 461, 451, 451
488, 514, 481, 465
474, 470, 461, 448
446, 453, 448, 482
478, 466, 499, 487
477, 469, 493, 481
452, 469, 513, 484
480, 478, 457, 464
465, 448, 440, 461
504, 503, 457, 443
473, 446, 444, 448
454, 457, 473, 485
465, 454, 465, 465
456, 461, 451
*END

*EOF
