# Supplementary material for: Three-phase extraction of polysaccharide from Stropharia rugosoannulata: Process optimization, structural characterization and bioactivities
Source: Front Immunol. 2023 Jan 11;13:994706. doi: 10.3389/fimmu.2022.994706 (PMC9878848; doi:10.3389/fimmu.2022.994706)
Supplement: Supplementary file 1 [file DataSheet_1.zip › X-ray diffraction test/DQGG.ras]

*RAS_DATA_START
*RAS_HEADER_START
*CORR_POS_DB_NAME "Correct20181207"
*CORR_POS_GONIO_RADIUS ""
*CORR_POS_NODE_INDEX01 ""
*CORR_POS_NODE_INDEX02 ""
*CORR_POS_NODE_INDEX03 ""
*CORR_POS_NODE_INDEX04 ""
*CORR_POS_NODE_INDEX05 ""
*CORR_POS_NODE_INDEX06 ""
*CORR_POS_NODE_INDEX07 ""
*CORR_POS_NODE_INDEX08 ""
*CORR_POS_NODE_INDEX09 ""
*CORR_POS_NODE_INDEX10 ""
*CORR_POS_NODE_INDEX11 ""
*CORR_POS_NODE_LABEL01 "Si(111)"
*CORR_POS_NODE_LABEL02 "Si(220)"
*CORR_POS_NODE_LABEL03 "Si(311)"
*CORR_POS_NODE_LABEL04 "Si(400)"
*CORR_POS_NODE_LABEL05 "Si(331)"
*CORR_POS_NODE_LABEL06 "Si(422)"
*CORR_POS_NODE_LABEL07 "Si(511)"
*CORR_POS_NODE_LABEL08 "Si(440)"
*CORR_POS_NODE_LABEL09 "Si(531)"
*CORR_POS_NODE_LABEL10 "Si(620)"
*CORR_POS_NODE_LABEL11 "Si(533)"
*CORR_POS_NODE_POS_CALC01 "28.4005"
*CORR_POS_NODE_POS_CALC02 "47.2634"
*CORR_POS_NODE_POS_CALC03 "56.0825"
*CORR_POS_NODE_POS_CALC04 "69.0892"
*CORR_POS_NODE_POS_CALC05 "76.335"
*CORR_POS_NODE_POS_CALC06 "87.989"
*CORR_POS_NODE_POS_CALC07 "94.9117"
*CORR_POS_NODE_POS_CALC08 "106.669"
*CORR_POS_NODE_POS_CALC09 "114.054"
*CORR_POS_NODE_POS_CALC10 "127.509"
*CORR_POS_NODE_POS_CALC11 "136.859"
*CORR_POS_NODE_POS_MEAS01 "28.3781"
*CORR_POS_NODE_POS_MEAS02 "47.2365"
*CORR_POS_NODE_POS_MEAS03 "56.0575"
*CORR_POS_NODE_POS_MEAS04 "69.0631"
*CORR_POS_NODE_POS_MEAS05 "76.3098"
*CORR_POS_NODE_POS_MEAS06 "87.9623"
*CORR_POS_NODE_POS_MEAS07 "94.8842"
*CORR_POS_NODE_POS_MEAS08 "106.642"
*CORR_POS_NODE_POS_MEAS09 "114.026"
*CORR_POS_NODE_POS_MEAS10 "127.481"
*CORR_POS_NODE_POS_MEAS11 "136.831"
*CORR_POS_OPT_ATTR "W@"
*CORR_POS_PARAM_MU ""
*CORR_POS_PARAM_PL ""
*CORR_POS_SEMODEL_TYPE "0"
*CORR_POS_STANDARD_TYPE ""
*CORR_POS_VALUE_ANALYZER "None"
*CORR_POS_VALUE_CMONO "None_None"
*CORR_POS_VALUE_IMONO "None"
*CORR_POS_VALUE_IS "1.250deg"
*CORR_POS_VALUE_ISL "10.0mm"
*CORR_POS_VALUE_ISOLLER "2.5deg"
*CORR_POS_VALUE_RS1 "8.0mm"
*CORR_POS_VALUE_RS2 "13.0mm"
*CORR_POS_VALUE_RSOLLER "2.5deg"
*CORR_POS_XG_FOCUS_L ""
*CORR_POS_XG_WAVE_TYPE ""
*CORR_POS_XG_WAVE_VALUE ""
*DISP_FMT_X "%.2f"
*DISP_FMT_Y "%.0f"
*DISP_FULLSCALE "34820.0000000000"
*DISP_LINE_COLOR "255.0000000000"
*DISP_LINE_STYLE "0.0000000000"
*DISP_LINE_WIDTH "0.2500000000"
*DISP_NOTE "Collected Data-1"
*DISP_OFFSET_Y "0.0000000000"
*DISP_PEAKSEARCH_UNIT_Y "cps"
*DISP_RANGE_BOTTOM "0.0000000000"
*DISP_RANGE_LEFT "5.0000000000"
*DISP_RANGE_LOGCUTOFF "0.0100000000"
*DISP_RANGE_RIGHT "80.0000000000"
*DISP_RANGE_TOP "34820.0000000000"
*DISP_SCALE_MODE_Y "0.0000000000"
*DISP_TAB_NAME "Theta/2-Theta"
*DISP_TITLE_Y "Intensity"
*DISP_UNIT_Y "cps"
*DISP_WINDOW_NAME "MSG_MACROENGINE"
*FILE_COMMENT " "
*FILE_MD5 ""
*FILE_MEMO " "
*FILE_OPERATOR "dell"
*FILE_PART_ID "MEAS_PBEA_00223"
*FILE_SAMPLE "DQGG"
*FILE_TYPE "RAS_RAW"
*FILE_USERGROUP "System Manager"
*FILE_VERSION "1.0000000000"
*HW_ATTACHMENT_ID "ATT1025"
*HW_ATTACHMENT_NAME "W¿ä|Standard Sample Stage"
*HW_COUNTER_ID-0 "CUT0025"
*HW_COUNTER_ID-1 "CUT0020"
*HW_COUNTER_ID-2 "CUT0020"
*HW_COUNTER_ID-3 "CMC0021"
*HW_COUNTER_NAME-0 "D/teX Ultra2|D/teX Ultra2"
*HW_COUNTER_NAME-1 "None|None"
*HW_COUNTER_NAME-2 "None|None"
*HW_COUNTER_NAME-3 "oímN[^|Detector monochromator"
*HW_COUNTER_SELECT_NAME "D/teX Ultra2|D/teX Ultra2"
*HW_GONIOMETER_ID "GON0070"
*HW_GONIOMETER_NAME "MiniFlex 300/600|MiniFlex 300/600"
*HW_GONIOMETER_RADIUS-0 "79.0"
*HW_GONIOMETER_RADIUS-1 "91.5"
*HW_GONIOMETER_RADIUS-2 "150.0"
*HW_GONIOMETER_RADIUS-3 "0"
*HW_GONIOMETER_RADIUS-4 "92.7"
*HW_GONIOMETER_RADIUS-5 "139.3"
*HW_GONIOMETER_RADIUS-6 "46.6"
*HW_GONIOMETER_RADIUS-7 "150.0"
*HW_I_OPT_ID-0 "ISL0021"
*HW_I_OPT_ID-1 "ISO0021"
*HW_I_OPT_NAME-0 "­UXbg|Divergence slit"
*HW_I_OPT_NAME-1 "üË½sXbg|Incident parallel slit"
*HW_R_ATTENUATER_AUTOMODE "0"
*HW_R_OPT_ID-0 "RSS0021"
*HW_R_OPT_ID-1 "RSO0021"
*HW_R_OPT_ID-2 "RRS0021"
*HW_R_OPT_NAME-0 "UXbg|Scattering slit"
*HW_R_OPT_NAME-1 "óõ½sXbg|Receiving soller slit"
*HW_R_OPT_NAME-2 "óõXbg|Receiving slit"
*HW_SAMPLE_HOLDER_ID "SMP0000"
*HW_SAMPLE_HOLDER_NAME "³µ|None"
*HW_XG_CURRENT_MAX "15"
*HW_XG_CURRENT_MIN "2"
*HW_XG_CURRENT_RESOLUTION "1"
*HW_XG_CURRENT_UNIT "mA"
*HW_XG_FOCUS "1mm x 10mm"
*HW_XG_FOCUS_TYPE "Normal"
*HW_XG_ID "1060"
*HW_XG_NAME "300W/600W üÇ-B|300W/600W Sealed tube-B"
*HW_XG_TARGET_ATOMIC_NUMBER "29.0000000000"
*HW_XG_TARGET_NAME "Cu"
*HW_XG_TYPE "Hermetic"
*HW_XG_VOLTAGE_MAX "40"
*HW_XG_VOLTAGE_MIN "20"
*HW_XG_VOLTAGE_RESOLUTION "1"
*HW_XG_VOLTAGE_UNIT "kV"
*HW_XG_WATT_MAX "1"
*HW_XG_WATT_UNIT "kW"
*HW_XG_WAVE_LENGTH_ALPHA1 "1.540593"
*HW_XG_WAVE_LENGTH_ALPHA2 "1.544414"
*HW_XG_WAVE_LENGTH_BETA "1.392250"
*MEAS_COND_AXIS_NAME-0 "Theta/2-Theta"
*MEAS_COND_AXIS_NAME-1 "Soller(inc.)"
*MEAS_COND_AXIS_NAME-2 "IHS"
*MEAS_COND_AXIS_NAME-3 "DS"
*MEAS_COND_AXIS_NAME-4 "SS"
*MEAS_COND_AXIS_NAME-5 "Soller(rec.)"
*MEAS_COND_AXIS_NAME-6 "RS"
*MEAS_COND_AXIS_NAME-7 "Filter"
*MEAS_COND_AXIS_NAME-8 "Monochromator"
*MEAS_COND_AXIS_NAME-9 "PHA"
*MEAS_COND_AXIS_NAME_INTERNAL-0 "TwoThetaTheta"
*MEAS_COND_AXIS_NAME_INTERNAL-1 "IncidentSollerSlit"
*MEAS_COND_AXIS_NAME_INTERNAL-2 "IncidentAxdSlit"
*MEAS_COND_AXIS_NAME_INTERNAL-3 "IncidentSlitBox"
*MEAS_COND_AXIS_NAME_INTERNAL-4 "ReceivingSlitBox1"
*MEAS_COND_AXIS_NAME_INTERNAL-5 "ReceivingSollerSlit"
*MEAS_COND_AXIS_NAME_INTERNAL-6 "ReceivingSlitBox2"
*MEAS_COND_AXIS_NAME_INTERNAL-7 "Filter"
*MEAS_COND_AXIS_NAME_INTERNAL-8 "CounterMonochromator"
*MEAS_COND_AXIS_NAME_INTERNAL-9 "PHA"
*MEAS_COND_AXIS_NAME_MAGICNO-0 "268632064.0000000000"
*MEAS_COND_AXIS_NAME_MAGICNO-1 "20971521.0000000000"
*MEAS_COND_AXIS_NAME_MAGICNO-2 "22020097.0000000000"
*MEAS_COND_AXIS_NAME_MAGICNO-3 "22020097.0000000000"
*MEAS_COND_AXIS_NAME_MAGICNO-4 "23068673.0000000000"
*MEAS_COND_AXIS_NAME_MAGICNO-5 "20971521.0000000000"
*MEAS_COND_AXIS_NAME_MAGICNO-6 "23068673.0000000000"
*MEAS_COND_AXIS_NAME_MAGICNO-7 "20971521.0000000000"
*MEAS_COND_AXIS_NAME_MAGICNO-8 "20971521.0000000000"
*MEAS_COND_AXIS_NAME_MAGICNO-9 "0.0000000000"
*MEAS_COND_AXIS_OFFSET-0 "0.0000000000"
*MEAS_COND_AXIS_OFFSET-1 "-"
*MEAS_COND_AXIS_OFFSET-2 "-"
*MEAS_COND_AXIS_OFFSET-3 "-"
*MEAS_COND_AXIS_OFFSET-4 "-"
*MEAS_COND_AXIS_OFFSET-5 "-"
*MEAS_COND_AXIS_OFFSET-6 "-"
*MEAS_COND_AXIS_OFFSET-7 "-"
*MEAS_COND_AXIS_OFFSET-8 "-"
*MEAS_COND_AXIS_OFFSET-9 "-"
*MEAS_COND_AXIS_POSITION-0 "12.0000000000"
*MEAS_COND_AXIS_POSITION-1 "2.5deg"
*MEAS_COND_AXIS_POSITION-2 "10.0mm"
*MEAS_COND_AXIS_POSITION-3 "1.250deg"
*MEAS_COND_AXIS_POSITION-4 "8.0mm"
*MEAS_COND_AXIS_POSITION-5 "2.5deg"
*MEAS_COND_AXIS_POSITION-6 "13.0mm(Open)"
*MEAS_COND_AXIS_POSITION-7 "K-beta(x1.5)"
*MEAS_COND_AXIS_POSITION-8 "None"
*MEAS_COND_AXIS_POSITION-9 "39.0000000000"
*MEAS_COND_AXIS_UNIT-0 "deg"
*MEAS_COND_AXIS_UNIT-1 ""
*MEAS_COND_AXIS_UNIT-2 ""
*MEAS_COND_AXIS_UNIT-3 ""
*MEAS_COND_AXIS_UNIT-4 ""
*MEAS_COND_AXIS_UNIT-5 ""
*MEAS_COND_AXIS_UNIT-6 ""
*MEAS_COND_AXIS_UNIT-7 ""
*MEAS_COND_AXIS_UNIT-8 ""
*MEAS_COND_AXIS_UNIT-9 "div"
*MEAS_COND_COUNTER_CNTLOSS_CORR "0.0000000000"
*MEAS_COND_COUNTER_PHABASE "39.0000000000"
*MEAS_COND_COUNTER_PHAWINDOW "15.0000000000"
*MEAS_COND_COUNTER_PHA_UNIT "div"
*MEAS_COND_COUNTER_TAUDIFF "0.2500000000"
*MEAS_COND_COUNTER_TAUINT "0.7500000000"
*MEAS_COND_IRRADIATION_MODE "OFF"
*MEAS_COND_IRRADIATION_WIDTH ""
*MEAS_COND_OPT_ATTR " "
*MEAS_COND_OPT_NAME ""
*MEAS_COND_UNSYMMETRIC_MODE "OFF"
*MEAS_COND_XG_CURRENT "15.0000000000"
*MEAS_COND_XG_VOLTAGE "40.0000000000"
*MEAS_COND_XG_WAVE_TYPE "Ka"
*MEAS_DATA_COUNT "3751.0000000000"
*MEAS_SCAN_AXIS_X "Theta/2-Theta"
*MEAS_SCAN_AXIS_X_INTERNAL "TwoThetaTheta"
*MEAS_SCAN_END_TIME "01/04/22 12:01:41"
*MEAS_SCAN_MODE "CONTINUOUS"
*MEAS_SCAN_MONITOR "0"
*MEAS_SCAN_RESOLUTION_X "0.0025"
*MEAS_SCAN_SPEED "10.000000"
*MEAS_SCAN_SPEED_UNIT "deg/min"
*MEAS_SCAN_SPEED_USER "10.000000"
*MEAS_SCAN_START "5.0000000000"
*MEAS_SCAN_START_TIME "01/04/22 11:53:23"
*MEAS_SCAN_STEP "0.0200000000"
*MEAS_SCAN_STOP "80.0000000000"
*MEAS_SCAN_UNIT_X "deg"
*MEAS_SCAN_UNIT_Y "counts"
*SLIT_SYSTEM "0"
*RAS_HEADER_END
*RAS_INT_START
5.0000 674.0000 1.0000
5.0200 676.0000 1.0000
5.0400 713.0000 1.0000
5.0600 666.0000 1.0000
5.0800 721.0000 1.0000
5.1000 702.0000 1.0000
5.1200 668.0000 1.0000
5.1400 644.0000 1.0000
5.1600 700.0000 1.0000
5.1800 727.0000 1.0000
5.2000 711.0000 1.0000
5.2200 709.0000 1.0000
5.2400 683.0000 1.0000
5.2600 715.0000 1.0000
5.2800 709.0000 1.0000
5.3000 696.0000 1.0000
5.3200 694.0000 1.0000
5.3400 684.0000 1.0000
5.3600 711.0000 1.0000
5.3800 685.0000 1.0000
5.4000 675.0000 1.0000
5.4200 697.0000 1.0000
5.4400 733.0000 1.0000
5.4600 719.0000 1.0000
5.4800 646.0000 1.0000
5.5000 715.0000 1.0000
5.5200 710.0000 1.0000
5.5400 696.0000 1.0000
5.5600 718.0000 1.0000
5.5800 707.0000 1.0000
5.6000 728.0000 1.0000
5.6200 681.0000 1.0000
5.6400 706.0000 1.0000
5.6600 721.0000 1.0000
5.6800 713.0000 1.0000
5.7000 732.0000 1.0000
5.7200 702.0000 1.0000
5.7400 704.0000 1.0000
5.7600 692.0000 1.0000
5.7800 714.0000 1.0000
5.8000 731.0000 1.0000
5.8200 736.0000 1.0000
5.8400 725.0000 1.0000
5.8600 744.0000 1.0000
5.8800 721.0000 1.0000
5.9000 692.0000 1.0000
5.9200 711.0000 1.0000
5.9400 738.0000 1.0000
5.9600 719.0000 1.0000
5.9800 703.0000 1.0000
6.0000 727.0000 1.0000
6.0200 762.0000 1.0000
6.0400 730.0000 1.0000
6.0600 705.0000 1.0000
6.0800 701.0000 1.0000
6.1000 678.0000 1.0000
6.1200 734.0000 1.0000
6.1400 728.0000 1.0000
6.1600 752.0000 1.0000
6.1800 741.0000 1.0000
6.2000 706.0000 1.0000
6.2200 758.0000 1.0000
6.2400 727.0000 1.0000
6.2600 709.0000 1.0000
6.2800 739.0000 1.0000
6.3000 724.0000 1.0000
6.3200 753.0000 1.0000
6.3400 767.0000 1.0000
6.3600 771.0000 1.0000
6.3800 737.0000 1.0000
6.4000 748.0000 1.0000
6.4200 774.0000 1.0000
6.4400 764.0000 1.0000
6.4600 801.0000 1.0000
6.4800 765.0000 1.0000
6.5000 752.0000 1.0000
6.5200 776.0000 1.0000
6.5400 735.0000 1.0000
6.5600 765.0000 1.0000
6.5800 833.0000 1.0000
6.6000 760.0000 1.0000
6.6200 765.0000 1.0000
6.6400 809.0000 1.0000
6.6600 811.0000 1.0000
6.6800 777.0000 1.0000
6.7000 746.0000 1.0000
6.7200 744.0000 1.0000
6.7400 761.0000 1.0000
6.7600 774.0000 1.0000
6.7800 781.0000 1.0000
6.8000 846.0000 1.0000
6.8200 817.0000 1.0000
6.8400 799.0000 1.0000
6.8600 801.0000 1.0000
6.8800 774.0000 1.0000
6.9000 777.0000 1.0000
6.9200 761.0000 1.0000
6.9400 746.0000 1.0000
6.9600 793.0000 1.0000
6.9800 786.0000 1.0000
7.0000 769.0000 1.0000
7.0200 771.0000 1.0000
7.0400 806.0000 1.0000
7.0600 807.0000 1.0000
7.0800 783.0000 1.0000
7.1000 839.0000 1.0000
7.1200 831.0000 1.0000
7.1400 826.0000 1.0000
7.1600 842.0000 1.0000
7.1800 839.0000 1.0000
7.2000 862.0000 1.0000
7.2200 790.0000 1.0000
7.2400 800.0000 1.0000
7.2600 816.0000 1.0000
7.2800 824.0000 1.0000
7.3000 799.0000 1.0000
7.3200 827.0000 1.0000
7.3400 817.0000 1.0000
7.3600 783.0000 1.0000
7.3800 855.0000 1.0000
7.4000 840.0000 1.0000
7.4200 816.0000 1.0000
7.4400 822.0000 1.0000
7.4600 801.0000 1.0000
7.4800 849.0000 1.0000
7.5000 840.0000 1.0000
7.5200 838.0000 1.0000
7.5400 863.0000 1.0000
7.5600 855.0000 1.0000
7.5800 836.0000 1.0000
7.6000 806.0000 1.0000
7.6200 814.0000 1.0000
7.6400 846.0000 1.0000
7.6600 831.0000 1.0000
7.6800 904.0000 1.0000
7.7000 846.0000 1.0000
7.7200 854.0000 1.0000
7.7400 879.0000 1.0000
7.7600 875.0000 1.0000
7.7800 884.0000 1.0000
7.8000 859.0000 1.0000
7.8200 844.0000 1.0000
7.8400 840.0000 1.0000
7.8600 858.0000 1.0000
7.8800 881.0000 1.0000
7.9000 862.0000 1.0000
7.9200 896.0000 1.0000
7.9400 859.0000 1.0000
7.9600 854.0000 1.0000
7.9800 878.0000 1.0000
8.0000 881.0000 1.0000
8.0200 925.0000 1.0000
8.0400 903.0000 1.0000
8.0600 899.0000 1.0000
8.0800 925.0000 1.0000
8.1000 893.0000 1.0000
8.1200 900.0000 1.0000
8.1400 920.0000 1.0000
8.1600 912.0000 1.0000
8.1800 897.0000 1.0000
8.2000 913.0000 1.0000
8.2200 893.0000 1.0000
8.2400 855.0000 1.0000
8.2600 885.0000 1.0000
8.2800 869.0000 1.0000
8.3000 913.0000 1.0000
8.3200 895.0000 1.0000
8.3400 896.0000 1.0000
8.3600 852.0000 1.0000
8.3800 903.0000 1.0000
8.4000 962.0000 1.0000
8.4200 967.0000 1.0000
8.4400 932.0000 1.0000
8.4600 921.0000 1.0000
8.4800 915.0000 1.0000
8.5000 880.0000 1.0000
8.5200 902.0000 1.0000
8.5400 937.0000 1.0000
8.5600 964.0000 1.0000
8.5800 961.0000 1.0000
8.6000 942.0000 1.0000
8.6200 956.0000 1.0000
8.6400 959.0000 1.0000
8.6600 934.0000 1.0000
8.6800 917.0000 1.0000
8.7000 953.0000 1.0000
8.7200 1000.0000 1.0000
8.7400 965.0000 1.0000
8.7600 941.0000 1.0000
8.7800 936.0000 1.0000
8.8000 982.0000 1.0000
8.8200 1030.0000 1.0000
8.8400 974.0000 1.0000
8.8600 982.0000 1.0000
8.8800 1025.0000 1.0000
8.9000 998.0000 1.0000
8.9200 973.0000 1.0000
8.9400 952.0000 1.0000
8.9600 954.0000 1.0000
8.9800 955.0000 1.0000
9.0000 1027.0000 1.0000
9.0200 992.0000 1.0000
9.0400 960.0000 1.0000
9.0600 960.0000 1.0000
9.0800 930.0000 1.0000
9.1000 991.0000 1.0000
9.1200 997.0000 1.0000
9.1400 1019.0000 1.0000
9.1600 1023.0000 1.0000
9.1800 957.0000 1.0000
9.2000 971.0000 1.0000
9.2200 985.0000 1.0000
9.2400 983.0000 1.0000
9.2600 973.0000 1.0000
9.2800 1002.0000 1.0000
9.3000 981.0000 1.0000
9.3200 959.0000 1.0000
9.3400 1026.0000 1.0000
9.3600 1053.0000 1.0000
9.3800 1073.0000 1.0000
9.4000 1057.0000 1.0000
9.4200 1039.0000 1.0000
9.4400 1020.0000 1.0000
9.4600 1024.0000 1.0000
9.4800 1024.0000 1.0000
9.5000 1044.0000 1.0000
9.5200 1035.0000 1.0000
9.5400 1011.0000 1.0000
9.5600 1077.0000 1.0000
9.5800 1041.0000 1.0000
9.6000 1040.0000 1.0000
9.6200 1026.0000 1.0000
9.6400 1027.0000 1.0000
9.6600 1073.0000 1.0000
9.6800 1086.0000 1.0000
9.7000 1031.0000 1.0000
9.7200 1036.0000 1.0000
9.7400 1047.0000 1.0000
9.7600 1077.0000 1.0000
9.7800 1096.0000 1.0000
9.8000 1072.0000 1.0000
9.8200 1092.0000 1.0000
9.8400 1109.0000 1.0000
9.8600 1086.0000 1.0000
9.8800 1064.0000 1.0000
9.9000 1079.0000 1.0000
9.9200 1049.0000 1.0000
9.9400 1049.0000 1.0000
9.9600 1045.0000 1.0000
9.9800 1106.0000 1.0000
10.0000 1070.0000 1.0000
10.0200 1087.0000 1.0000
10.0400 1083.0000 1.0000
10.0600 1043.0000 1.0000
10.0800 1033.0000 1.0000
10.1000 1126.0000 1.0000
10.1200 1110.0000 1.0000
10.1400 1092.0000 1.0000
10.1600 1087.0000 1.0000
10.1800 1151.0000 1.0000
10.2000 1156.0000 1.0000
10.2200 1093.0000 1.0000
10.2400 1127.0000 1.0000
10.2600 1108.0000 1.0000
10.2800 1141.0000 1.0000
10.3000 1116.0000 1.0000
10.3200 1094.0000 1.0000
10.3400 1137.0000 1.0000
10.3600 1115.0000 1.0000
10.3800 1107.0000 1.0000
10.4000 1133.0000 1.0000
10.4200 1118.0000 1.0000
10.4400 1139.0000 1.0000
10.4600 1160.0000 1.0000
10.4800 1126.0000 1.0000
10.5000 1147.0000 1.0000
10.5200 1112.0000 1.0000
10.5400 1150.0000 1.0000
10.5600 1141.0000 1.0000
10.5800 1115.0000 1.0000
10.6000 1152.0000 1.0000
10.6200 1159.0000 1.0000
10.6400 1205.0000 1.0000
10.6600 1182.0000 1.0000
10.6800 1097.0000 1.0000
10.7000 1122.0000 1.0000
10.7200 1119.0000 1.0000
10.7400 1196.0000 1.0000
10.7600 1194.0000 1.0000
10.7800 1191.0000 1.0000
10.8000 1201.0000 1.0000
10.8200 1198.0000 1.0000
10.8400 1231.0000 1.0000
10.8600 1175.0000 1.0000
10.8800 1126.0000 1.0000
10.9000 1147.0000 1.0000
10.9200 1170.0000 1.0000
10.9400 1189.0000 1.0000
10.9600 1178.0000 1.0000
10.9800 1176.0000 1.0000
11.0000 1186.0000 1.0000
11.0200 1164.0000 1.0000
11.0400 1185.0000 1.0000
11.0600 1165.0000 1.0000
11.0800 1173.0000 1.0000
11.1000 1247.0000 1.0000
11.1200 1198.0000 1.0000
11.1400 1207.0000 1.0000
11.1600 1180.0000 1.0000
11.1800 1173.0000 1.0000
11.2000 1213.0000 1.0000
11.2200 1214.0000 1.0000
11.2400 1231.0000 1.0000
11.2600 1207.0000 1.0000
11.2800 1244.0000 1.0000
11.3000 1306.0000 1.0000
11.3200 1253.0000 1.0000
11.3400 1246.0000 1.0000
11.3600 1233.0000 1.0000
11.3800 1219.0000 1.0000
11.4000 1272.0000 1.0000
11.4200 1246.0000 1.0000
11.4400 1275.0000 1.0000
11.4600 1242.0000 1.0000
11.4800 1283.0000 1.0000
11.5000 1262.0000 1.0000
11.5200 1277.0000 1.0000
11.5400 1258.0000 1.0000
11.5600 1288.0000 1.0000
11.5800 1256.0000 1.0000
11.6000 1282.0000 1.0000
11.6200 1267.0000 1.0000
11.6400 1249.0000 1.0000
11.6600 1234.0000 1.0000
11.6800 1258.0000 1.0000
11.7000 1252.0000 1.0000
11.7200 1339.0000 1.0000
11.7400 1363.0000 1.0000
11.7600 1271.0000 1.0000
11.7800 1262.0000 1.0000
11.8000 1334.0000 1.0000
11.8200 1300.0000 1.0000
11.8400 1314.0000 1.0000
11.8600 1297.0000 1.0000
11.8800 1319.0000 1.0000
11.9000 1354.0000 1.0000
11.9200 1300.0000 1.0000
11.9400 1351.0000 1.0000
11.9600 1305.0000 1.0000
11.9800 1290.0000 1.0000
12.0000 1340.0000 1.0000
12.0200 1311.0000 1.0000
12.0400 1358.0000 1.0000
12.0600 1293.0000 1.0000
12.0800 1329.0000 1.0000
12.1000 1332.0000 1.0000
12.1200 1340.0000 1.0000
12.1400 1334.0000 1.0000
12.1600 1328.0000 1.0000
12.1800 1363.0000 1.0000
12.2000 1361.0000 1.0000
12.2200 1375.0000 1.0000
12.2400 1381.0000 1.0000
12.2600 1400.0000 1.0000
12.2800 1419.0000 1.0000
12.3000 1381.0000 1.0000
12.3200 1392.0000 1.0000
12.3400 1384.0000 1.0000
12.3600 1396.0000 1.0000
12.3800 1430.0000 1.0000
12.4000 1471.0000 1.0000
12.4200 1438.0000 1.0000
12.4400 1467.0000 1.0000
12.4600 1395.0000 1.0000
12.4800 1375.0000 1.0000
12.5000 1390.0000 1.0000
12.5200 1411.0000 1.0000
12.5400 1445.0000 1.0000
12.5600 1429.0000 1.0000
12.5800 1362.0000 1.0000
12.6000 1411.0000 1.0000
12.6200 1447.0000 1.0000
12.6400 1451.0000 1.0000
12.6600 1463.0000 1.0000
12.6800 1459.0000 1.0000
12.7000 1455.0000 1.0000
12.7200 1458.0000 1.0000
12.7400 1484.0000 1.0000
12.7600 1472.0000 1.0000
12.7800 1466.0000 1.0000
12.8000 1433.0000 1.0000
12.8200 1419.0000 1.0000
12.8400 1526.0000 1.0000
12.8600 1496.0000 1.0000
12.8800 1420.0000 1.0000
12.9000 1444.0000 1.0000
12.9200 1540.0000 1.0000
12.9400 1514.0000 1.0000
12.9600 1474.0000 1.0000
12.9800 1536.0000 1.0000
13.0000 1554.0000 1.0000
13.0200 1559.0000 1.0000
13.0400 1536.0000 1.0000
13.0600 1581.0000 1.0000
13.0800 1593.0000 1.0000
13.1000 1572.0000 1.0000
13.1200 1618.0000 1.0000
13.1400 1550.0000 1.0000
13.1600 1554.0000 1.0000
13.1800 1590.0000 1.0000
13.2000 1581.0000 1.0000
13.2200 1631.0000 1.0000
13.2400 1550.0000 1.0000
13.2600 1627.0000 1.0000
13.2800 1666.0000 1.0000
13.3000 1567.0000 1.0000
13.3200 1597.0000 1.0000
13.3400 1607.0000 1.0000
13.3600 1681.0000 1.0000
13.3800 1658.0000 1.0000
13.4000 1654.0000 1.0000
13.4200 1638.0000 1.0000
13.4400 1645.0000 1.0000
13.4600 1670.0000 1.0000
13.4800 1662.0000 1.0000
13.5000 1630.0000 1.0000
13.5200 1661.0000 1.0000
13.5400 1678.0000 1.0000
13.5600 1739.0000 1.0000
13.5800 1766.0000 1.0000
13.6000 1679.0000 1.0000
13.6200 1689.0000 1.0000
13.6400 1709.0000 1.0000
13.6600 1732.0000 1.0000
13.6800 1691.0000 1.0000
13.7000 1740.0000 1.0000
13.7200 1703.0000 1.0000
13.7400 1697.0000 1.0000
13.7600 1723.0000 1.0000
13.7800 1774.0000 1.0000
13.8000 1733.0000 1.0000
13.8200 1761.0000 1.0000
13.8400 1758.0000 1.0000
13.8600 1788.0000 1.0000
13.8800 1785.0000 1.0000
13.9000 1776.0000 1.0000
13.9200 1769.0000 1.0000
13.9400 1783.0000 1.0000
13.9600 1782.0000 1.0000
13.9800 1712.0000 1.0000
14.0000 1791.0000 1.0000
14.0200 1788.0000 1.0000
14.0400 1793.0000 1.0000
14.0600 1842.0000 1.0000
14.0800 1870.0000 1.0000
14.1000 1949.0000 1.0000
14.1200 1875.0000 1.0000
14.1400 1831.0000 1.0000
14.1600 1876.0000 1.0000
14.1800 1861.0000 1.0000
14.2000 1899.0000 1.0000
14.2200 1911.0000 1.0000
14.2400 1954.0000 1.0000
14.2600 1900.0000 1.0000
14.2800 1872.0000 1.0000
14.3000 1894.0000 1.0000
14.3200 1920.0000 1.0000
14.3400 1934.0000 1.0000
14.3600 1934.0000 1.0000
14.3800 1962.0000 1.0000
14.4000 1920.0000 1.0000
14.4200 1967.0000 1.0000
14.4400 1981.0000 1.0000
14.4600 1916.0000 1.0000
14.4800 1914.0000 1.0000
14.5000 2032.0000 1.0000
14.5200 2033.0000 1.0000
14.5400 2011.0000 1.0000
14.5600 1969.0000 1.0000
14.5800 1995.0000 1.0000
14.6000 1962.0000 1.0000
14.6200 1992.0000 1.0000
14.6400 2032.0000 1.0000
14.6600 2009.0000 1.0000
14.6800 2075.0000 1.0000
14.7000 2081.0000 1.0000
14.7200 2034.0000 1.0000
14.7400 2018.0000 1.0000
14.7600 1976.0000 1.0000
14.7800 2073.0000 1.0000
14.8000 2076.0000 1.0000
14.8200 2043.0000 1.0000
14.8400 2014.0000 1.0000
14.8600 2097.0000 1.0000
14.8800 2128.0000 1.0000
14.9000 2154.0000 1.0000
14.9200 2120.0000 1.0000
14.9400 2124.0000 1.0000
14.9600 2179.0000 1.0000
14.9800 2161.0000 1.0000
15.0000 2129.0000 1.0000
15.0200 2184.0000 1.0000
15.0400 2146.0000 1.0000
15.0600 2185.0000 1.0000
15.0800 2115.0000 1.0000
15.1000 2236.0000 1.0000
15.1200 2229.0000 1.0000
15.1400 2216.0000 1.0000
15.1600 2320.0000 1.0000
15.1800 2240.0000 1.0000
15.2000 2266.0000 1.0000
15.2200 2257.0000 1.0000
15.2400 2256.0000 1.0000
15.2600 2304.0000 1.0000
15.2800 2282.0000 1.0000
15.3000 2316.0000 1.0000
15.3200 2314.0000 1.0000
15.3400 2247.0000 1.0000
15.3600 2304.0000 1.0000
15.3800 2324.0000 1.0000
15.4000 2380.0000 1.0000
15.4200 2373.0000 1.0000
15.4400 2406.0000 1.0000
15.4600 2413.0000 1.0000
15.4800 2341.0000 1.0000
15.5000 2367.0000 1.0000
15.5200 2341.0000 1.0000
15.5400 2368.0000 1.0000
15.5600 2403.0000 1.0000
15.5800 2442.0000 1.0000
15.6000 2486.0000 1.0000
15.6200 2437.0000 1.0000
15.6400 2385.0000 1.0000
15.6600 2340.0000 1.0000
15.6800 2481.0000 1.0000
15.7000 2444.0000 1.0000
15.7200 2475.0000 1.0000
15.7400 2457.0000 1.0000
15.7600 2473.0000 1.0000
15.7800 2413.0000 1.0000
15.8000 2516.0000 1.0000
15.8200 2511.0000 1.0000
15.8400 2510.0000 1.0000
15.8600 2553.0000 1.0000
15.8800 2605.0000 1.0000
15.9000 2540.0000 1.0000
15.9200 2513.0000 1.0000
15.9400 2571.0000 1.0000
15.9600 2541.0000 1.0000
15.9800 2542.0000 1.0000
16.0000 2526.0000 1.0000
16.0200 2596.0000 1.0000
16.0400 2568.0000 1.0000
16.0600 2574.0000 1.0000
16.0800 2589.0000 1.0000
16.1000 2632.0000 1.0000
16.1200 2617.0000 1.0000
16.1400 2567.0000 1.0000
16.1600 2616.0000 1.0000
16.1800 2728.0000 1.0000
16.2000 2717.0000 1.0000
16.2200 2624.0000 1.0000
16.2400 2750.0000 1.0000
16.2600 2754.0000 1.0000
16.2800 2783.0000 1.0000
16.3000 2732.0000 1.0000
16.3200 2778.0000 1.0000
16.3400 2814.0000 1.0000
16.3600 2724.0000 1.0000
16.3800 2782.0000 1.0000
16.4000 2708.0000 1.0000
16.4200 2770.0000 1.0000
16.4400 2882.0000 1.0000
16.4600 2797.0000 1.0000
16.4800 2820.0000 1.0000
16.5000 2770.0000 1.0000
16.5200 2814.0000 1.0000
16.5400 2824.0000 1.0000
16.5600 2875.0000 1.0000
16.5800 2931.0000 1.0000
16.6000 2885.0000 1.0000
16.6200 2757.0000 1.0000
16.6400 2843.0000 1.0000
16.6600 2926.0000 1.0000
16.6800 2895.0000 1.0000
16.7000 2948.0000 1.0000
16.7200 2941.0000 1.0000
16.7400 2905.0000 1.0000
16.7600 2940.0000 1.0000
16.7800 2916.0000 1.0000
16.8000 2920.0000 1.0000
16.8200 2882.0000 1.0000
16.8400 2924.0000 1.0000
16.8600 2861.0000 1.0000
16.8800 2888.0000 1.0000
16.9000 2931.0000 1.0000
16.9200 2940.0000 1.0000
16.9400 2966.0000 1.0000
16.9600 2967.0000 1.0000
16.9800 3035.0000 1.0000
17.0000 3040.0000 1.0000
17.0200 3019.0000 1.0000
17.0400 3096.0000 1.0000
17.0600 3025.0000 1.0000
17.0800 2964.0000 1.0000
17.1000 3011.0000 1.0000
17.1200 3108.0000 1.0000
17.1400 3084.0000 1.0000
17.1600 3094.0000 1.0000
17.1800 3046.0000 1.0000
17.2000 3041.0000 1.0000
17.2200 3091.0000 1.0000
17.2400 3066.0000 1.0000
17.2600 3082.0000 1.0000
17.2800 3180.0000 1.0000
17.3000 3036.0000 1.0000
17.3200 3064.0000 1.0000
17.3400 3074.0000 1.0000
17.3600 3156.0000 1.0000
17.3800 3063.0000 1.0000
17.4000 3096.0000 1.0000
17.4200 3165.0000 1.0000
17.4400 3158.0000 1.0000
17.4600 3141.0000 1.0000
17.4800 3153.0000 1.0000
17.5000 3135.0000 1.0000
17.5200 3108.0000 1.0000
17.5400 3151.0000 1.0000
17.5600 3155.0000 1.0000
17.5800 3244.0000 1.0000
17.6000 3235.0000 1.0000
17.6200 3206.0000 1.0000
17.6400 3223.0000 1.0000
17.6600 3211.0000 1.0000
17.6800 3207.0000 1.0000
17.7000 3279.0000 1.0000
17.7200 3241.0000 1.0000
17.7400 3349.0000 1.0000
17.7600 3245.0000 1.0000
17.7800 3260.0000 1.0000
17.8000 3166.0000 1.0000
17.8200 3231.0000 1.0000
17.8400 3214.0000 1.0000
17.8600 3270.0000 1.0000
17.8800 3276.0000 1.0000
17.9000 3258.0000 1.0000
17.9200 3258.0000 1.0000
17.9400 3279.0000 1.0000
17.9600 3318.0000 1.0000
17.9800 3276.0000 1.0000
18.0000 3238.0000 1.0000
18.0200 3213.0000 1.0000
18.0400 3300.0000 1.0000
18.0600 3352.0000 1.0000
18.0800 3235.0000 1.0000
18.1000 3317.0000 1.0000
18.1200 3359.0000 1.0000
18.1400 3308.0000 1.0000
18.1600 3301.0000 1.0000
18.1800 3346.0000 1.0000
18.2000 3280.0000 1.0000
18.2200 3379.0000 1.0000
18.2400 3298.0000 1.0000
18.2600 3287.0000 1.0000
18.2800 3265.0000 1.0000
18.3000 3363.0000 1.0000
18.3200 3292.0000 1.0000
18.3400 3303.0000 1.0000
18.3600 3284.0000 1.0000
18.3800 3394.0000 1.0000
18.4000 3360.0000 1.0000
18.4200 3367.0000 1.0000
18.4400 3292.0000 1.0000
18.4600 3342.0000 1.0000
18.4800 3404.0000 1.0000
18.5000 3352.0000 1.0000
18.5200 3358.0000 1.0000
18.5400 3405.0000 1.0000
18.5600 3344.0000 1.0000
18.5800 3302.0000 1.0000
18.6000 3257.0000 1.0000
18.6200 3323.0000 1.0000
18.6400 3317.0000 1.0000
18.6600 3304.0000 1.0000
18.6800 3407.0000 1.0000
18.7000 3332.0000 1.0000
18.7200 3370.0000 1.0000
18.7400 3428.0000 1.0000
18.7600 3396.0000 1.0000
18.7800 3361.0000 1.0000
18.8000 3331.0000 1.0000
18.8200 3454.0000 1.0000
18.8400 3385.0000 1.0000
18.8600 3409.0000 1.0000
18.8800 3355.0000 1.0000
18.9000 3414.0000 1.0000
18.9200 3451.0000 1.0000
18.9400 3449.0000 1.0000
18.9600 3327.0000 1.0000
18.9800 3441.0000 1.0000
19.0000 3425.0000 1.0000
19.0200 3323.0000 1.0000
19.0400 3365.0000 1.0000
19.0600 3359.0000 1.0000
19.0800 3398.0000 1.0000
19.1000 3391.0000 1.0000
19.1200 3479.0000 1.0000
19.1400 3430.0000 1.0000
19.1600 3380.0000 1.0000
19.1800 3374.0000 1.0000
19.2000 3359.0000 1.0000
19.2200 3430.0000 1.0000
19.2400 3379.0000 1.0000
19.2600 3368.0000 1.0000
19.2800 3413.0000 1.0000
19.3000 3446.0000 1.0000
19.3200 3272.0000 1.0000
19.3400 3463.0000 1.0000
19.3600 3449.0000 1.0000
19.3800 3420.0000 1.0000
19.4000 3328.0000 1.0000
19.4200 3410.0000 1.0000
19.4400 3403.0000 1.0000
19.4600 3388.0000 1.0000
19.4800 3363.0000 1.0000
19.5000 3363.0000 1.0000
19.5200 3326.0000 1.0000
19.5400 3445.0000 1.0000
19.5600 3375.0000 1.0000
19.5800 3310.0000 1.0000
19.6000 3357.0000 1.0000
19.6200 3304.0000 1.0000
19.6400 3293.0000 1.0000
19.6600 3355.0000 1.0000
19.6800 3402.0000 1.0000
19.7000 3399.0000 1.0000
19.7200 3332.0000 1.0000
19.7400 3357.0000 1.0000
19.7600 3401.0000 1.0000
19.7800 3366.0000 1.0000
19.8000 3381.0000 1.0000
19.8200 3382.0000 1.0000
19.8400 3346.0000 1.0000
19.8600 3400.0000 1.0000
19.8800 3338.0000 1.0000
19.9000 3450.0000 1.0000
19.9200 3387.0000 1.0000
19.9400 3470.0000 1.0000
19.9600 3442.0000 1.0000
19.9800 3383.0000 1.0000
20.0000 3400.0000 1.0000
20.0200 3305.0000 1.0000
20.0400 3319.0000 1.0000
20.0600 3397.0000 1.0000
20.0800 3378.0000 1.0000
20.1000 3452.0000 1.0000
20.1200 3374.0000 1.0000
20.1400 3433.0000 1.0000
20.1600 3409.0000 1.0000
20.1800 3363.0000 1.0000
20.2000 3336.0000 1.0000
20.2200 3331.0000 1.0000
20.2400 3320.0000 1.0000
20.2600 3369.0000 1.0000
20.2800 3388.0000 1.0000
20.3000 3263.0000 1.0000
20.3200 3330.0000 1.0000
20.3400 3369.0000 1.0000
20.3600 3319.0000 1.0000
20.3800 3275.0000 1.0000
20.4000 3280.0000 1.0000
20.4200 3422.0000 1.0000
20.4400 3350.0000 1.0000
20.4600 3377.0000 1.0000
20.4800 3340.0000 1.0000
20.5000 3482.0000 1.0000
20.5200 3319.0000 1.0000
20.5400 3380.0000 1.0000
20.5600 3334.0000 1.0000
20.5800 3219.0000 1.0000
20.6000 3321.0000 1.0000
20.6200 3381.0000 1.0000
20.6400 3364.0000 1.0000
20.6600 3325.0000 1.0000
20.6800 3240.0000 1.0000
20.7000 3262.0000 1.0000
20.7200 3374.0000 1.0000
20.7400 3392.0000 1.0000
20.7600 3323.0000 1.0000
20.7800 3282.0000 1.0000
20.8000 3293.0000 1.0000
20.8200 3322.0000 1.0000
20.8400 3274.0000 1.0000
20.8600 3263.0000 1.0000
20.8800 3328.0000 1.0000
20.9000 3232.0000 1.0000
20.9200 3258.0000 1.0000
20.9400 3294.0000 1.0000
20.9600 3304.0000 1.0000
20.9800 3262.0000 1.0000
21.0000 3293.0000 1.0000
21.0200 3300.0000 1.0000
21.0400 3295.0000 1.0000
21.0600 3340.0000 1.0000
21.0800 3177.0000 1.0000
21.1000 3271.0000 1.0000
21.1200 3239.0000 1.0000
21.1400 3213.0000 1.0000
21.1600 3249.0000 1.0000
21.1800 3293.0000 1.0000
21.2000 3234.0000 1.0000
21.2200 3247.0000 1.0000
21.2400 3202.0000 1.0000
21.2600 3223.0000 1.0000
21.2800 3201.0000 1.0000
21.3000 3220.0000 1.0000
21.3200 3162.0000 1.0000
21.3400 3222.0000 1.0000
21.3600 3142.0000 1.0000
21.3800 3123.0000 1.0000
21.4000 3135.0000 1.0000
21.4200 3188.0000 1.0000
21.4400 3151.0000 1.0000
21.4600 3124.0000 1.0000
21.4800 3197.0000 1.0000
21.5000 3142.0000 1.0000
21.5200 3057.0000 1.0000
21.5400 3094.0000 1.0000
21.5600 3103.0000 1.0000
21.5800 3123.0000 1.0000
21.6000 3090.0000 1.0000
21.6200 3148.0000 1.0000
21.6400 3124.0000 1.0000
21.6600 3128.0000 1.0000
21.6800 3107.0000 1.0000
21.7000 3143.0000 1.0000
21.7200 3118.0000 1.0000
21.7400 3100.0000 1.0000
21.7600 3055.0000 1.0000
21.7800 3086.0000 1.0000
21.8000 3113.0000 1.0000
21.8200 3139.0000 1.0000
21.8400 3053.0000 1.0000
21.8600 3097.0000 1.0000
21.8800 3033.0000 1.0000
21.9000 3141.0000 1.0000
21.9200 3098.0000 1.0000
21.9400 3053.0000 1.0000
21.9600 3029.0000 1.0000
21.9800 3080.0000 1.0000
22.0000 3126.0000 1.0000
22.0200 3110.0000 1.0000
22.0400 2996.0000 1.0000
22.0600 3041.0000 1.0000
22.0800 2987.0000 1.0000
22.1000 3077.0000 1.0000
22.1200 3030.0000 1.0000
22.1400 2936.0000 1.0000
22.1600 2969.0000 1.0000
22.1800 3099.0000 1.0000
22.2000 3001.0000 1.0000
22.2200 3009.0000 1.0000
22.2400 3106.0000 1.0000
22.2600 3039.0000 1.0000
22.2800 3077.0000 1.0000
22.3000 3006.0000 1.0000
22.3200 2996.0000 1.0000
22.3400 2988.0000 1.0000
22.3600 2954.0000 1.0000
22.3800 3021.0000 1.0000
22.4000 3043.0000 1.0000
22.4200 2935.0000 1.0000
22.4400 2986.0000 1.0000
22.4600 3023.0000 1.0000
22.4800 3055.0000 1.0000
22.5000 2941.0000 1.0000
22.5200 2973.0000 1.0000
22.5400 2982.0000 1.0000
22.5600 2860.0000 1.0000
22.5800 2907.0000 1.0000
22.6000 3016.0000 1.0000
22.6200 2884.0000 1.0000
22.6400 2890.0000 1.0000
22.6600 2925.0000 1.0000
22.6800 2882.0000 1.0000
22.7000 2909.0000 1.0000
22.7200 2925.0000 1.0000
22.7400 2874.0000 1.0000
22.7600 2856.0000 1.0000
22.7800 2908.0000 1.0000
22.8000 2928.0000 1.0000
22.8200 3005.0000 1.0000
22.8400 2978.0000 1.0000
22.8600 2888.0000 1.0000
22.8800 2830.0000 1.0000
22.9000 2847.0000 1.0000
22.9200 2887.0000 1.0000
22.9400 2906.0000 1.0000
22.9600 2879.0000 1.0000
22.9800 2886.0000 1.0000
23.0000 2847.0000 1.0000
23.0200 2883.0000 1.0000
23.0400 2860.0000 1.0000
23.0600 2893.0000 1.0000
23.0800 2771.0000 1.0000
23.1000 2793.0000 1.0000
23.1200 2777.0000 1.0000
23.1400 2803.0000 1.0000
23.1600 2811.0000 1.0000
23.1800 2765.0000 1.0000
23.2000 2874.0000 1.0000
23.2200 2839.0000 1.0000
23.2400 2820.0000 1.0000
23.2600 2911.0000 1.0000
23.2800 2884.0000 1.0000
23.3000 2773.0000 1.0000
23.3200 2751.0000 1.0000
23.3400 2747.0000 1.0000
23.3600 2772.0000 1.0000
23.3800 2824.0000 1.0000
23.4000 2859.0000 1.0000
23.4200 2747.0000 1.0000
23.4400 2802.0000 1.0000
23.4600 2757.0000 1.0000
23.4800 2840.0000 1.0000
23.5000 2761.0000 1.0000
23.5200 2855.0000 1.0000
23.5400 2840.0000 1.0000
23.5600 2768.0000 1.0000
23.5800 2795.0000 1.0000
23.6000 2757.0000 1.0000
23.6200 2726.0000 1.0000
23.6400 2751.0000 1.0000
23.6600 2768.0000 1.0000
23.6800 2670.0000 1.0000
23.7000 2821.0000 1.0000
23.7200 2796.0000 1.0000
23.7400 2803.0000 1.0000
23.7600 2798.0000 1.0000
23.7800 2745.0000 1.0000
23.8000 2675.0000 1.0000
23.8200 2722.0000 1.0000
23.8400 2707.0000 1.0000
23.8600 2720.0000 1.0000
23.8800 2702.0000 1.0000
23.9000 2690.0000 1.0000
23.9200 2709.0000 1.0000
23.9400 2709.0000 1.0000
23.9600 2665.0000 1.0000
23.9800 2675.0000 1.0000
24.0000 2658.0000 1.0000
24.0200 2716.0000 1.0000
24.0400 2656.0000 1.0000
24.0600 2796.0000 1.0000
24.0800 2714.0000 1.0000
24.1000 2723.0000 1.0000
24.1200 2737.0000 1.0000
24.1400 2682.0000 1.0000
24.1600 2727.0000 1.0000
24.1800 2724.0000 1.0000
24.2000 2632.0000 1.0000
24.2200 2705.0000 1.0000
24.2400 2707.0000 1.0000
24.2600 2678.0000 1.0000
24.2800 2620.0000 1.0000
24.3000 2580.0000 1.0000
24.3200 2638.0000 1.0000
24.3400 2755.0000 1.0000
24.3600 2682.0000 1.0000
24.3800 2640.0000 1.0000
24.4000 2665.0000 1.0000
24.4200 2630.0000 1.0000
24.4400 2618.0000 1.0000
24.4600 2616.0000 1.0000
24.4800 2653.0000 1.0000
24.5000 2584.0000 1.0000
24.5200 2654.0000 1.0000
24.5400 2624.0000 1.0000
24.5600 2580.0000 1.0000
24.5800 2563.0000 1.0000
24.6000 2597.0000 1.0000
24.6200 2589.0000 1.0000
24.6400 2612.0000 1.0000
24.6600 2588.0000 1.0000
24.6800 2518.0000 1.0000
24.7000 2572.0000 1.0000
24.7200 2586.0000 1.0000
24.7400 2563.0000 1.0000
24.7600 2564.0000 1.0000
24.7800 2627.0000 1.0000
24.8000 2537.0000 1.0000
24.8200 2493.0000 1.0000
24.8400 2603.0000 1.0000
24.8600 2562.0000 1.0000
24.8800 2611.0000 1.0000
24.9000 2555.0000 1.0000
24.9200 2525.0000 1.0000
24.9400 2618.0000 1.0000
24.9600 2617.0000 1.0000
24.9800 2575.0000 1.0000
25.0000 2583.0000 1.0000
25.0200 2552.0000 1.0000
25.0400 2508.0000 1.0000
25.0600 2472.0000 1.0000
25.0800 2387.0000 1.0000
25.1000 2482.0000 1.0000
25.1200 2547.0000 1.0000
25.1400 2501.0000 1.0000
25.1600 2514.0000 1.0000
25.1800 2564.0000 1.0000
25.2000 2483.0000 1.0000
25.2200 2467.0000 1.0000
25.2400 2531.0000 1.0000
25.2600 2543.0000 1.0000
25.2800 2522.0000 1.0000
25.3000 2490.0000 1.0000
25.3200 2514.0000 1.0000
25.3400 2490.0000 1.0000
25.3600 2480.0000 1.0000
25.3800 2511.0000 1.0000
25.4000 2431.0000 1.0000
25.4200 2467.0000 1.0000
25.4400 2569.0000 1.0000
25.4600 2460.0000 1.0000
25.4800 2383.0000 1.0000
25.5000 2509.0000 1.0000
25.5200 2488.0000 1.0000
25.5400 2481.0000 1.0000
25.5600 2425.0000 1.0000
25.5800 2446.0000 1.0000
25.6000 2412.0000 1.0000
25.6200 2397.0000 1.0000
25.6400 2391.0000 1.0000
25.6600 2514.0000 1.0000
25.6800 2459.0000 1.0000
25.7000 2470.0000 1.0000
25.7200 2494.0000 1.0000
25.7400 2393.0000 1.0000
25.7600 2451.0000 1.0000
25.7800 2430.0000 1.0000
25.8000 2359.0000 1.0000
25.8200 2410.0000 1.0000
25.8400 2407.0000 1.0000
25.8600 2378.0000 1.0000
25.8800 2439.0000 1.0000
25.9000 2404.0000 1.0000
25.9200 2353.0000 1.0000
25.9400 2460.0000 1.0000
25.9600 2404.0000 1.0000
25.9800 2382.0000 1.0000
26.0000 2380.0000 1.0000
26.0200 2374.0000 1.0000
26.0400 2394.0000 1.0000
26.0600 2391.0000 1.0000
26.0800 2429.0000 1.0000
26.1000 2376.0000 1.0000
26.1200 2311.0000 1.0000
26.1400 2342.0000 1.0000
26.1600 2294.0000 1.0000
26.1800 2310.0000 1.0000
26.2000 2306.0000 1.0000
26.2200 2348.0000 1.0000
26.2400 2342.0000 1.0000
26.2600 2358.0000 1.0000
26.2800 2419.0000 1.0000
26.3000 2344.0000 1.0000
26.3200 2340.0000 1.0000
26.3400 2278.0000 1.0000
26.3600 2291.0000 1.0000
26.3800 2346.0000 1.0000
26.4000 2368.0000 1.0000
26.4200 2401.0000 1.0000
26.4400 2366.0000 1.0000
26.4600 2334.0000 1.0000
26.4800 2335.0000 1.0000
26.5000 2364.0000 1.0000
26.5200 2354.0000 1.0000
26.5400 2337.0000 1.0000
26.5600 2321.0000 1.0000
26.5800 2360.0000 1.0000
26.6000 2402.0000 1.0000
26.6200 2290.0000 1.0000
26.6400 2340.0000 1.0000
26.6600 2241.0000 1.0000
26.6800 2301.0000 1.0000
26.7000 2253.0000 1.0000
26.7200 2305.0000 1.0000
26.7400 2316.0000 1.0000
26.7600 2287.0000 1.0000
26.7800 2290.0000 1.0000
26.8000 2317.0000 1.0000
26.8200 2309.0000 1.0000
26.8400 2287.0000 1.0000
26.8600 2328.0000 1.0000
26.8800 2359.0000 1.0000
26.9000 2238.0000 1.0000
26.9200 2230.0000 1.0000
26.9400 2203.0000 1.0000
26.9600 2253.0000 1.0000
26.9800 2244.0000 1.0000
27.0000 2276.0000 1.0000
27.0200 2271.0000 1.0000
27.0400 2297.0000 1.0000
27.0600 2190.0000 1.0000
27.0800 2275.0000 1.0000
27.1000 2270.0000 1.0000
27.1200 2242.0000 1.0000
27.1400 2263.0000 1.0000
27.1600 2284.0000 1.0000
27.1800 2237.0000 1.0000
27.2000 2234.0000 1.0000
27.2200 2238.0000 1.0000
27.2400 2170.0000 1.0000
27.2600 2260.0000 1.0000
27.2800 2253.0000 1.0000
27.3000 2258.0000 1.0000
27.3200 2222.0000 1.0000
27.3400 2230.0000 1.0000
27.3600 2258.0000 1.0000
27.3800 2169.0000 1.0000
27.4000 2269.0000 1.0000
27.4200 2227.0000 1.0000
27.4400 2159.0000 1.0000
27.4600 2255.0000 1.0000
27.4800 2244.0000 1.0000
27.5000 2201.0000 1.0000
27.5200 2212.0000 1.0000
27.5400 2201.0000 1.0000
27.5600 2218.0000 1.0000
27.5800 2267.0000 1.0000
27.6000 2190.0000 1.0000
27.6200 2160.0000 1.0000
27.6400 2214.0000 1.0000
27.6600 2223.0000 1.0000
27.6800 2227.0000 1.0000
27.7000 2259.0000 1.0000
27.7200 2219.0000 1.0000
27.7400 2163.0000 1.0000
27.7600 2231.0000 1.0000
27.7800 2153.0000 1.0000
27.8000 2118.0000 1.0000
27.8200 2191.0000 1.0000
27.8400 2163.0000 1.0000
27.8600 2156.0000 1.0000
27.8800 2175.0000 1.0000
27.9000 2189.0000 1.0000
27.9200 2139.0000 1.0000
27.9400 2205.0000 1.0000
27.9600 2170.0000 1.0000
27.9800 2097.0000 1.0000
28.0000 2088.0000 1.0000
28.0200 2179.0000 1.0000
28.0400 2147.0000 1.0000
28.0600 2115.0000 1.0000
28.0800 2116.0000 1.0000
28.1000 2110.0000 1.0000
28.1200 2137.0000 1.0000
28.1400 2104.0000 1.0000
28.1600 2120.0000 1.0000
28.1800 2081.0000 1.0000
28.2000 2118.0000 1.0000
28.2200 2071.0000 1.0000
28.2400 2124.0000 1.0000
28.2600 2120.0000 1.0000
28.2800 2079.0000 1.0000
28.3000 2092.0000 1.0000
28.3200 2135.0000 1.0000
28.3400 2100.0000 1.0000
28.3600 2111.0000 1.0000
28.3800 2053.0000 1.0000
28.4000 2138.0000 1.0000
28.4200 2176.0000 1.0000
28.4400 2134.0000 1.0000
28.4600 2096.0000 1.0000
28.4800 2118.0000 1.0000
28.5000 2081.0000 1.0000
28.5200 2057.0000 1.0000
28.5400 2096.0000 1.0000
28.5600 2064.0000 1.0000
28.5800 2059.0000 1.0000
28.6000 2057.0000 1.0000
28.6200 2061.0000 1.0000
28.6400 2074.0000 1.0000
28.6600 2079.0000 1.0000
28.6800 2107.0000 1.0000
28.7000 2094.0000 1.0000
28.7200 2003.0000 1.0000
28.7400 2075.0000 1.0000
28.7600 2051.0000 1.0000
28.7800 2031.0000 1.0000
28.8000 2121.0000 1.0000
28.8200 2087.0000 1.0000
28.8400 1990.0000 1.0000
28.8600 2058.0000 1.0000
28.8800 2105.0000 1.0000
28.9000 2093.0000 1.0000
28.9200 2059.0000 1.0000
28.9400 2083.0000 1.0000
28.9600 2120.0000 1.0000
28.9800 2090.0000 1.0000
29.0000 1949.0000 1.0000
29.0200 2101.0000 1.0000
29.0400 2059.0000 1.0000
29.0600 2036.0000 1.0000
29.0800 2031.0000 1.0000
29.1000 2071.0000 1.0000
29.1200 2098.0000 1.0000
29.1400 2079.0000 1.0000
29.1600 2009.0000 1.0000
29.1800 2015.0000 1.0000
29.2000 2045.0000 1.0000
29.2200 2037.0000 1.0000
29.2400 2007.0000 1.0000
29.2600 2013.0000 1.0000
29.2800 1993.0000 1.0000
29.3000 1986.0000 1.0000
29.3200 1977.0000 1.0000
29.3400 2008.0000 1.0000
29.3600 2018.0000 1.0000
29.3800 2040.0000 1.0000
29.4000 2043.0000 1.0000
29.4200 2028.0000 1.0000
29.4400 1971.0000 1.0000
29.4600 2061.0000 1.0000
29.4800 2055.0000 1.0000
29.5000 1967.0000 1.0000
29.5200 2045.0000 1.0000
29.5400 2000.0000 1.0000
29.5600 1983.0000 1.0000
29.5800 1883.0000 1.0000
29.6000 2004.0000 1.0000
29.6200 2048.0000 1.0000
29.6400 1988.0000 1.0000
29.6600 1965.0000 1.0000
29.6800 2035.0000 1.0000
29.7000 1985.0000 1.0000
29.7200 1980.0000 1.0000
29.7400 1938.0000 1.0000
29.7600 1931.0000 1.0000
29.7800 1854.0000 1.0000
29.8000 1944.0000 1.0000
29.8200 1991.0000 1.0000
29.8400 1926.0000 1.0000
29.8600 1959.0000 1.0000
29.8800 1962.0000 1.0000
29.9000 1951.0000 1.0000
29.9200 1946.0000 1.0000
29.9400 1926.0000 1.0000
29.9600 1937.0000 1.0000
29.9800 1977.0000 1.0000
30.0000 1965.0000 1.0000
30.0200 1919.0000 1.0000
30.0400 1952.0000 1.0000
30.0600 1966.0000 1.0000
30.0800 1944.0000 1.0000
30.1000 1944.0000 1.0000
30.1200 1893.0000 1.0000
30.1400 1966.0000 1.0000
30.1600 1974.0000 1.0000
30.1800 1997.0000 1.0000
30.2000 1912.0000 1.0000
30.2200 1877.0000 1.0000
30.2400 1990.0000 1.0000
30.2600 1973.0000 1.0000
30.2800 1963.0000 1.0000
30.3000 1945.0000 1.0000
30.3200 1960.0000 1.0000
30.3400 1906.0000 1.0000
30.3600 1910.0000 1.0000
30.3800 1936.0000 1.0000
30.4000 1943.0000 1.0000
30.4200 1969.0000 1.0000
30.4400 1939.0000 1.0000
30.4600 1940.0000 1.0000
30.4800 1951.0000 1.0000
30.5000 1932.0000 1.0000
30.5200 1949.0000 1.0000
30.5400 1946.0000 1.0000
30.5600 1898.0000 1.0000
30.5800 1895.0000 1.0000
30.6000 1941.0000 1.0000
30.6200 1952.0000 1.0000
30.6400 1905.0000 1.0000
30.6600 1864.0000 1.0000
30.6800 1898.0000 1.0000
30.7000 1892.0000 1.0000
30.7200 1887.0000 1.0000
30.7400 1903.0000 1.0000
30.7600 1878.0000 1.0000
30.7800 1873.0000 1.0000
30.8000 1887.0000 1.0000
30.8200 1901.0000 1.0000
30.8400 1917.0000 1.0000
30.8600 1880.0000 1.0000
30.8800 1878.0000 1.0000
30.9000 1867.0000 1.0000
30.9200 1869.0000 1.0000
30.9400 1866.0000 1.0000
30.9600 1863.0000 1.0000
30.9800 1907.0000 1.0000
31.0000 1838.0000 1.0000
31.0200 1865.0000 1.0000
31.0400 1894.0000 1.0000
31.0600 1798.0000 1.0000
31.0800 1834.0000 1.0000
31.1000 1821.0000 1.0000
31.1200 1813.0000 1.0000
31.1400 1837.0000 1.0000
31.1600 1875.0000 1.0000
31.1800 1919.0000 1.0000
31.2000 1914.0000 1.0000
31.2200 1828.0000 1.0000
31.2400 1878.0000 1.0000
31.2600 1909.0000 1.0000
31.2800 1939.0000 1.0000
31.3000 1851.0000 1.0000
31.3200 1878.0000 1.0000
31.3400 1809.0000 1.0000
31.3600 1840.0000 1.0000
31.3800 1811.0000 1.0000
31.4000 1851.0000 1.0000
31.4200 1916.0000 1.0000
31.4400 1842.0000 1.0000
31.4600 1803.0000 1.0000
31.4800 1828.0000 1.0000
31.5000 1852.0000 1.0000
31.5200 1832.0000 1.0000
31.5400 1845.0000 1.0000
31.5600 1851.0000 1.0000
31.5800 1857.0000 1.0000
31.6000 1852.0000 1.0000
31.6200 1804.0000 1.0000
31.6400 1805.0000 1.0000
31.6600 1850.0000 1.0000
31.6800 1800.0000 1.0000
31.7000 1829.0000 1.0000
31.7200 1806.0000 1.0000
31.7400 1841.0000 1.0000
31.7600 1819.0000 1.0000
31.7800 1821.0000 1.0000
31.8000 1792.0000 1.0000
31.8200 1775.0000 1.0000
31.8400 1791.0000 1.0000
31.8600 1771.0000 1.0000
31.8800 1767.0000 1.0000
31.9000 1835.0000 1.0000
31.9200 1861.0000 1.0000
31.9400 1857.0000 1.0000
31.9600 1853.0000 1.0000
31.9800 1785.0000 1.0000
32.0000 1826.0000 1.0000
32.0200 1881.0000 1.0000
32.0400 1824.0000 1.0000
32.0600 1786.0000 1.0000
32.0800 1790.0000 1.0000
32.1000 1824.0000 1.0000
32.1200 1785.0000 1.0000
32.1400 1783.0000 1.0000
32.1600 1778.0000 1.0000
32.1800 1821.0000 1.0000
32.2000 1802.0000 1.0000
32.2200 1790.0000 1.0000
32.2400 1747.0000 1.0000
32.2600 1711.0000 1.0000
32.2800 1767.0000 1.0000
32.3000 1812.0000 1.0000
32.3200 1780.0000 1.0000
32.3400 1748.0000 1.0000
32.3600 1748.0000 1.0000
32.3800 1724.0000 1.0000
32.4000 1713.0000 1.0000
32.4200 1772.0000 1.0000
32.4400 1754.0000 1.0000
32.4600 1774.0000 1.0000
32.4800 1811.0000 1.0000
32.5000 1764.0000 1.0000
32.5200 1752.0000 1.0000
32.5400 1805.0000 1.0000
32.5600 1850.0000 1.0000
32.5800 1758.0000 1.0000
32.6000 1724.0000 1.0000
32.6200 1785.0000 1.0000
32.6400 1791.0000 1.0000
32.6600 1733.0000 1.0000
32.6800 1779.0000 1.0000
32.7000 1796.0000 1.0000
32.7200 1753.0000 1.0000
32.7400 1783.0000 1.0000
32.7600 1770.0000 1.0000
32.7800 1709.0000 1.0000
32.8000 1772.0000 1.0000
32.8200 1754.0000 1.0000
32.8400 1772.0000 1.0000
32.8600 1734.0000 1.0000
32.8800 1709.0000 1.0000
32.9000 1714.0000 1.0000
32.9200 1736.0000 1.0000
32.9400 1747.0000 1.0000
32.9600 1760.0000 1.0000
32.9800 1742.0000 1.0000
33.0000 1728.0000 1.0000
33.0200 1704.0000 1.0000
33.0400 1702.0000 1.0000
33.0600 1769.0000 1.0000
33.0800 1757.0000 1.0000
33.1000 1733.0000 1.0000
33.1200 1730.0000 1.0000
33.1400 1718.0000 1.0000
33.1600 1751.0000 1.0000
33.1800 1701.0000 1.0000
33.2000 1714.0000 1.0000
33.2200 1727.0000 1.0000
33.2400 1735.0000 1.0000
33.2600 1730.0000 1.0000
33.2800 1726.0000 1.0000
33.3000 1724.0000 1.0000
33.3200 1719.0000 1.0000
33.3400 1688.0000 1.0000
33.3600 1705.0000 1.0000
33.3800 1735.0000 1.0000
33.4000 1754.0000 1.0000
33.4200 1687.0000 1.0000
33.4400 1707.0000 1.0000
33.4600 1738.0000 1.0000
33.4800 1740.0000 1.0000
33.5000 1764.0000 1.0000
33.5200 1759.0000 1.0000
33.5400 1713.0000 1.0000
33.5600 1705.0000 1.0000
33.5800 1710.0000 1.0000
33.6000 1750.0000 1.0000
33.6200 1720.0000 1.0000
33.6400 1716.0000 1.0000
33.6600 1700.0000 1.0000
33.6800 1753.0000 1.0000
33.7000 1734.0000 1.0000
33.7200 1666.0000 1.0000
33.7400 1674.0000 1.0000
33.7600 1701.0000 1.0000
33.7800 1724.0000 1.0000
33.8000 1767.0000 1.0000
33.8200 1694.0000 1.0000
33.8400 1677.0000 1.0000
33.8600 1675.0000 1.0000
33.8800 1708.0000 1.0000
33.9000 1681.0000 1.0000
33.9200 1682.0000 1.0000
33.9400 1707.0000 1.0000
33.9600 1684.0000 1.0000
33.9800 1673.0000 1.0000
34.0000 1726.0000 1.0000
34.0200 1696.0000 1.0000
34.0400 1744.0000 1.0000
34.0600 1745.0000 1.0000
34.0800 1725.0000 1.0000
34.1000 1727.0000 1.0000
34.1200 1772.0000 1.0000
34.1400 1732.0000 1.0000
34.1600 1695.0000 1.0000
34.1800 1722.0000 1.0000
34.2000 1672.0000 1.0000
34.2200 1642.0000 1.0000
34.2400 1712.0000 1.0000
34.2600 1714.0000 1.0000
34.2800 1686.0000 1.0000
34.3000 1689.0000 1.0000
34.3200 1690.0000 1.0000
34.3400 1609.0000 1.0000
34.3600 1657.0000 1.0000
34.3800 1685.0000 1.0000
34.4000 1706.0000 1.0000
34.4200 1679.0000 1.0000
34.4400 1649.0000 1.0000
34.4600 1621.0000 1.0000
34.4800 1653.0000 1.0000
34.5000 1686.0000 1.0000
34.5200 1670.0000 1.0000
34.5400 1685.0000 1.0000
34.5600 1660.0000 1.0000
34.5800 1640.0000 1.0000
34.6000 1688.0000 1.0000
34.6200 1672.0000 1.0000
34.6400 1717.0000 1.0000
34.6600 1721.0000 1.0000
34.6800 1661.0000 1.0000
34.7000 1671.0000 1.0000
34.7200 1653.0000 1.0000
34.7400 1642.0000 1.0000
34.7600 1705.0000 1.0000
34.7800 1672.0000 1.0000
34.8000 1652.0000 1.0000
34.8200 1641.0000 1.0000
34.8400 1677.0000 1.0000
34.8600 1678.0000 1.0000
34.8800 1640.0000 1.0000
34.9000 1636.0000 1.0000
34.9200 1651.0000 1.0000
34.9400 1588.0000 1.0000
34.9600 1569.0000 1.0000
34.9800 1624.0000 1.0000
35.0000 1626.0000 1.0000
35.0200 1642.0000 1.0000
35.0400 1638.0000 1.0000
35.0600 1633.0000 1.0000
35.0800 1622.0000 1.0000
35.1000 1643.0000 1.0000
35.1200 1664.0000 1.0000
35.1400 1613.0000 1.0000
35.1600 1619.0000 1.0000
35.1800 1625.0000 1.0000
35.2000 1604.0000 1.0000
35.2200 1641.0000 1.0000
35.2400 1640.0000 1.0000
35.2600 1635.0000 1.0000
35.2800 1639.0000 1.0000
35.3000 1660.0000 1.0000
35.3200 1663.0000 1.0000
35.3400 1657.0000 1.0000
35.3600 1639.0000 1.0000
35.3800 1607.0000 1.0000
35.4000 1640.0000 1.0000
35.4200 1616.0000 1.0000
35.4400 1626.0000 1.0000
35.4600 1599.0000 1.0000
35.4800 1649.0000 1.0000
35.5000 1670.0000 1.0000
35.5200 1631.0000 1.0000
35.5400 1591.0000 1.0000
35.5600 1664.0000 1.0000
35.5800 1678.0000 1.0000
35.6000 1607.0000 1.0000
35.6200 1635.0000 1.0000
35.6400 1640.0000 1.0000
35.6600 1643.0000 1.0000
35.6800 1661.0000 1.0000
35.7000 1632.0000 1.0000
35.7200 1580.0000 1.0000
35.7400 1630.0000 1.0000
35.7600 1672.0000 1.0000
35.7800 1626.0000 1.0000
35.8000 1679.0000 1.0000
35.8200 1696.0000 1.0000
35.8400 1677.0000 1.0000
35.8600 1636.0000 1.0000
35.8800 1654.0000 1.0000
35.9000 1674.0000 1.0000
35.9200 1651.0000 1.0000
35.9400 1661.0000 1.0000
35.9600 1600.0000 1.0000
35.9800 1600.0000 1.0000
36.0000 1618.0000 1.0000
36.0200 1623.0000 1.0000
36.0400 1613.0000 1.0000
36.0600 1639.0000 1.0000
36.0800 1683.0000 1.0000
36.1000 1676.0000 1.0000
36.1200 1667.0000 1.0000
36.1400 1613.0000 1.0000
36.1600 1612.0000 1.0000
36.1800 1583.0000 1.0000
36.2000 1611.0000 1.0000
36.2200 1614.0000 1.0000
36.2400 1617.0000 1.0000
36.2600 1614.0000 1.0000
36.2800 1626.0000 1.0000
36.3000 1611.0000 1.0000
36.3200 1577.0000 1.0000
36.3400 1571.0000 1.0000
36.3600 1623.0000 1.0000
36.3800 1625.0000 1.0000
36.4000 1653.0000 1.0000
36.4200 1646.0000 1.0000
36.4400 1621.0000 1.0000
36.4600 1594.0000 1.0000
36.4800 1587.0000 1.0000
36.5000 1599.0000 1.0000
36.5200 1642.0000 1.0000
36.5400 1595.0000 1.0000
36.5600 1627.0000 1.0000
36.5800 1630.0000 1.0000
36.6000 1653.0000 1.0000
36.6200 1598.0000 1.0000
36.6400 1589.0000 1.0000
36.6600 1616.0000 1.0000
36.6800 1580.0000 1.0000
36.7000 1573.0000 1.0000
36.7200 1604.0000 1.0000
36.7400 1620.0000 1.0000
36.7600 1603.0000 1.0000
36.7800 1609.0000 1.0000
36.8000 1593.0000 1.0000
36.8200 1611.0000 1.0000
36.8400 1572.0000 1.0000
36.8600 1561.0000 1.0000
36.8800 1566.0000 1.0000
36.9000 1581.0000 1.0000
36.9200 1627.0000 1.0000
36.9400 1695.0000 1.0000
36.9600 1632.0000 1.0000
36.9800 1605.0000 1.0000
37.0000 1570.0000 1.0000
37.0200 1605.0000 1.0000
37.0400 1604.0000 1.0000
37.0600 1547.0000 1.0000
37.0800 1565.0000 1.0000
37.1000 1599.0000 1.0000
37.1200 1564.0000 1.0000
37.1400 1601.0000 1.0000
37.1600 1617.0000 1.0000
37.1800 1575.0000 1.0000
37.2000 1610.0000 1.0000
37.2200 1623.0000 1.0000
37.2400 1598.0000 1.0000
37.2600 1571.0000 1.0000
37.2800 1604.0000 1.0000
37.3000 1581.0000 1.0000
37.3200 1591.0000 1.0000
37.3400 1591.0000 1.0000
37.3600 1580.0000 1.0000
37.3800 1602.0000 1.0000
37.4000 1596.0000 1.0000
37.4200 1565.0000 1.0000
37.4400 1579.0000 1.0000
37.4600 1587.0000 1.0000
37.4800 1585.0000 1.0000
37.5000 1607.0000 1.0000
37.5200 1581.0000 1.0000
37.5400 1570.0000 1.0000
37.5600 1595.0000 1.0000
37.5800 1612.0000 1.0000
37.6000 1584.0000 1.0000
37.6200 1559.0000 1.0000
37.6400 1531.0000 1.0000
37.6600 1576.0000 1.0000
37.6800 1628.0000 1.0000
37.7000 1608.0000 1.0000
37.7200 1557.0000 1.0000
37.7400 1561.0000 1.0000
37.7600 1490.0000 1.0000
37.7800 1553.0000 1.0000
37.8000 1561.0000 1.0000
37.8200 1518.0000 1.0000
37.8400 1488.0000 1.0000
37.8600 1504.0000 1.0000
37.8800 1550.0000 1.0000
37.9000 1512.0000 1.0000
37.9200 1527.0000 1.0000
37.9400 1553.0000 1.0000
37.9600 1593.0000 1.0000
37.9800 1564.0000 1.0000
38.0000 1553.0000 1.0000
38.0200 1555.0000 1.0000
38.0400 1555.0000 1.0000
38.0600 1567.0000 1.0000
38.0800 1571.0000 1.0000
38.1000 1542.0000 1.0000
38.1200 1554.0000 1.0000
38.1400 1591.0000 1.0000
38.1600 1549.0000 1.0000
38.1800 1569.0000 1.0000
38.2000 1530.0000 1.0000
38.2200 1516.0000 1.0000
38.2400 1515.0000 1.0000
38.2600 1532.0000 1.0000
38.2800 1553.0000 1.0000
38.3000 1515.0000 1.0000
38.3200 1533.0000 1.0000
38.3400 1535.0000 1.0000
38.3600 1511.0000 1.0000
38.3800 1502.0000 1.0000
38.4000 1522.0000 1.0000
38.4200 1562.0000 1.0000
38.4400 1518.0000 1.0000
38.4600 1549.0000 1.0000
38.4800 1552.0000 1.0000
38.5000 1510.0000 1.0000
38.5200 1517.0000 1.0000
38.5400 1561.0000 1.0000
38.5600 1545.0000 1.0000
38.5800 1518.0000 1.0000
38.6000 1506.0000 1.0000
38.6200 1527.0000 1.0000
38.6400 1567.0000 1.0000
38.6600 1569.0000 1.0000
38.6800 1533.0000 1.0000
38.7000 1565.0000 1.0000
38.7200 1565.0000 1.0000
38.7400 1496.0000 1.0000
38.7600 1510.0000 1.0000
38.7800 1559.0000 1.0000
38.8000 1555.0000 1.0000
38.8200 1477.0000 1.0000
38.8400 1527.0000 1.0000
38.8600 1603.0000 1.0000
38.8800 1554.0000 1.0000
38.9000 1557.0000 1.0000
38.9200 1490.0000 1.0000
38.9400 1464.0000 1.0000
38.9600 1538.0000 1.0000
38.9800 1529.0000 1.0000
39.0000 1468.0000 1.0000
39.0200 1495.0000 1.0000
39.0400 1506.0000 1.0000
39.0600 1519.0000 1.0000
39.0800 1542.0000 1.0000
39.1000 1512.0000 1.0000
39.1200 1517.0000 1.0000
39.1400 1552.0000 1.0000
39.1600 1500.0000 1.0000
39.1800 1483.0000 1.0000
39.2000 1491.0000 1.0000
39.2200 1469.0000 1.0000
39.2400 1516.0000 1.0000
39.2600 1529.0000 1.0000
39.2800 1534.0000 1.0000
39.3000 1504.0000 1.0000
39.3200 1482.0000 1.0000
39.3400 1516.0000 1.0000
39.3600 1541.0000 1.0000
39.3800 1524.0000 1.0000
39.4000 1497.0000 1.0000
39.4200 1545.0000 1.0000
39.4400 1545.0000 1.0000
39.4600 1522.0000 1.0000
39.4800 1514.0000 1.0000
39.5000 1505.0000 1.0000
39.5200 1521.0000 1.0000
39.5400 1492.0000 1.0000
39.5600 1494.0000 1.0000
39.5800 1487.0000 1.0000
39.6000 1445.0000 1.0000
39.6200 1462.0000 1.0000
39.6400 1455.0000 1.0000
39.6600 1510.0000 1.0000
39.6800 1519.0000 1.0000
39.7000 1502.0000 1.0000
39.7200 1480.0000 1.0000
39.7400 1468.0000 1.0000
39.7600 1453.0000 1.0000
39.7800 1484.0000 1.0000
39.8000 1506.0000 1.0000
39.8200 1427.0000 1.0000
39.8400 1466.0000 1.0000
39.8600 1534.0000 1.0000
39.8800 1526.0000 1.0000
39.9000 1487.0000 1.0000
39.9200 1458.0000 1.0000
39.9400 1460.0000 1.0000
39.9600 1470.0000 1.0000
39.9800 1508.0000 1.0000
40.0000 1511.0000 1.0000
40.0200 1491.0000 1.0000
40.0400 1472.0000 1.0000
40.0600 1490.0000 1.0000
40.0800 1454.0000 1.0000
40.1000 1460.0000 1.0000
40.1200 1508.0000 1.0000
40.1400 1511.0000 1.0000
40.1600 1468.0000 1.0000
40.1800 1448.0000 1.0000
40.2000 1489.0000 1.0000
40.2200 1482.0000 1.0000
40.2400 1435.0000 1.0000
40.2600 1471.0000 1.0000
40.2800 1474.0000 1.0000
40.3000 1412.0000 1.0000
40.3200 1391.0000 1.0000
40.3400 1468.0000 1.0000
40.3600 1464.0000 1.0000
40.3800 1473.0000 1.0000
40.4000 1477.0000 1.0000
40.4200 1478.0000 1.0000
40.4400 1504.0000 1.0000
40.4600 1513.0000 1.0000
40.4800 1501.0000 1.0000
40.5000 1466.0000 1.0000
40.5200 1473.0000 1.0000
40.5400 1491.0000 1.0000
40.5600 1521.0000 1.0000
40.5800 1500.0000 1.0000
40.6000 1500.0000 1.0000
40.6200 1465.0000 1.0000
40.6400 1421.0000 1.0000
40.6600 1453.0000 1.0000
40.6800 1489.0000 1.0000
40.7000 1461.0000 1.0000
40.7200 1455.0000 1.0000
40.7400 1456.0000 1.0000
40.7600 1437.0000 1.0000
40.7800 1437.0000 1.0000
40.8000 1455.0000 1.0000
40.8200 1487.0000 1.0000
40.8400 1461.0000 1.0000
40.8600 1465.0000 1.0000
40.8800 1471.0000 1.0000
40.9000 1458.0000 1.0000
40.9200 1440.0000 1.0000
40.9400 1461.0000 1.0000
40.9600 1492.0000 1.0000
40.9800 1481.0000 1.0000
41.0000 1469.0000 1.0000
41.0200 1455.0000 1.0000
41.0400 1429.0000 1.0000
41.0600 1440.0000 1.0000
41.0800 1465.0000 1.0000
41.1000 1479.0000 1.0000
41.1200 1458.0000 1.0000
41.1400 1444.0000 1.0000
41.1600 1444.0000 1.0000
41.1800 1409.0000 1.0000
41.2000 1413.0000 1.0000
41.2200 1408.0000 1.0000
41.2400 1417.0000 1.0000
41.2600 1440.0000 1.0000
41.2800 1454.0000 1.0000
41.3000 1416.0000 1.0000
41.3200 1420.0000 1.0000
41.3400 1433.0000 1.0000
41.3600 1432.0000 1.0000
41.3800 1432.0000 1.0000
41.4000 1443.0000 1.0000
41.4200 1430.0000 1.0000
41.4400 1394.0000 1.0000
41.4600 1429.0000 1.0000
41.4800 1436.0000 1.0000
41.5000 1464.0000 1.0000
41.5200 1461.0000 1.0000
41.5400 1404.0000 1.0000
41.5600 1390.0000 1.0000
41.5800 1415.0000 1.0000
41.6000 1435.0000 1.0000
41.6200 1439.0000 1.0000
41.6400 1452.0000 1.0000
41.6600 1462.0000 1.0000
41.6800 1444.0000 1.0000
41.7000 1400.0000 1.0000
41.7200 1380.0000 1.0000
41.7400 1401.0000 1.0000
41.7600 1404.0000 1.0000
41.7800 1421.0000 1.0000
41.8000 1396.0000 1.0000
41.8200 1396.0000 1.0000
41.8400 1445.0000 1.0000
41.8600 1427.0000 1.0000
41.8800 1428.0000 1.0000
41.9000 1425.0000 1.0000
41.9200 1401.0000 1.0000
41.9400 1412.0000 1.0000
41.9600 1368.0000 1.0000
41.9800 1456.0000 1.0000
42.0000 1451.0000 1.0000
42.0200 1403.0000 1.0000
42.0400 1369.0000 1.0000
42.0600 1363.0000 1.0000
42.0800 1397.0000 1.0000
42.1000 1437.0000 1.0000
42.1200 1413.0000 1.0000
42.1400 1408.0000 1.0000
42.1600 1414.0000 1.0000
42.1800 1413.0000 1.0000
42.2000 1395.0000 1.0000
42.2200 1404.0000 1.0000
42.2400 1379.0000 1.0000
42.2600 1343.0000 1.0000
42.2800 1385.0000 1.0000
42.3000 1413.0000 1.0000
42.3200 1409.0000 1.0000
42.3400 1416.0000 1.0000
42.3600 1432.0000 1.0000
42.3800 1444.0000 1.0000
42.4000 1387.0000 1.0000
42.4200 1360.0000 1.0000
42.4400 1370.0000 1.0000
42.4600 1397.0000 1.0000
42.4800 1408.0000 1.0000
42.5000 1385.0000 1.0000
42.5200 1369.0000 1.0000
42.5400 1370.0000 1.0000
42.5600 1365.0000 1.0000
42.5800 1370.0000 1.0000
42.6000 1361.0000 1.0000
42.6200 1397.0000 1.0000
42.6400 1367.0000 1.0000
42.6600 1344.0000 1.0000
42.6800 1365.0000 1.0000
42.7000 1381.0000 1.0000
42.7200 1374.0000 1.0000
42.7400 1342.0000 1.0000
42.7600 1332.0000 1.0000
42.7800 1352.0000 1.0000
42.8000 1369.0000 1.0000
42.8200 1382.0000 1.0000
42.8400 1375.0000 1.0000
42.8600 1396.0000 1.0000
42.8800 1368.0000 1.0000
42.9000 1325.0000 1.0000
42.9200 1342.0000 1.0000
42.9400 1383.0000 1.0000
42.9600 1389.0000 1.0000
42.9800 1390.0000 1.0000
43.0000 1382.0000 1.0000
43.0200 1375.0000 1.0000
43.0400 1343.0000 1.0000
43.0600 1333.0000 1.0000
43.0800 1353.0000 1.0000
43.1000 1360.0000 1.0000
43.1200 1381.0000 1.0000
43.1400 1348.0000 1.0000
43.1600 1343.0000 1.0000
43.1800 1342.0000 1.0000
43.2000 1349.0000 1.0000
43.2200 1348.0000 1.0000
43.2400 1340.0000 1.0000
43.2600 1336.0000 1.0000
43.2800 1334.0000 1.0000
43.3000 1348.0000 1.0000
43.3200 1339.0000 1.0000
43.3400 1314.0000 1.0000
43.3600 1311.0000 1.0000
43.3800 1344.0000 1.0000
43.4000 1308.0000 1.0000
43.4200 1347.0000 1.0000
43.4400 1383.0000 1.0000
43.4600 1353.0000 1.0000
43.4800 1307.0000 1.0000
43.5000 1308.0000 1.0000
43.5200 1301.0000 1.0000
43.5400 1305.0000 1.0000
43.5600 1318.0000 1.0000
43.5800 1321.0000 1.0000
43.6000 1304.0000 1.0000
43.6200 1281.0000 1.0000
43.6400 1304.0000 1.0000
43.6600 1373.0000 1.0000
43.6800 1346.0000 1.0000
43.7000 1337.0000 1.0000
43.7200 1328.0000 1.0000
43.7400 1353.0000 1.0000
43.7600 1336.0000 1.0000
43.7800 1337.0000 1.0000
43.8000 1319.0000 1.0000
43.8200 1331.0000 1.0000
43.8400 1322.0000 1.0000
43.8600 1313.0000 1.0000
43.8800 1343.0000 1.0000
43.9000 1365.0000 1.0000
43.9200 1330.0000 1.0000
43.9400 1289.0000 1.0000
43.9600 1308.0000 1.0000
43.9800 1325.0000 1.0000
44.0000 1302.0000 1.0000
44.0200 1324.0000 1.0000
44.0400 1311.0000 1.0000
44.0600 1313.0000 1.0000
44.0800 1310.0000 1.0000
44.1000 1261.0000 1.0000
44.1200 1300.0000 1.0000
44.1400 1317.0000 1.0000
44.1600 1310.0000 1.0000
44.1800 1284.0000 1.0000
44.2000 1287.0000 1.0000
44.2200 1285.0000 1.0000
44.2400 1247.0000 1.0000
44.2600 1276.0000 1.0000
44.2800 1276.0000 1.0000
44.3000 1266.0000 1.0000
44.3200 1307.0000 1.0000
44.3400 1320.0000 1.0000
44.3600 1327.0000 1.0000
44.3800 1269.0000 1.0000
44.4000 1230.0000 1.0000
44.4200 1273.0000 1.0000
44.4400 1266.0000 1.0000
44.4600 1223.0000 1.0000
44.4800 1281.0000 1.0000
44.5000 1308.0000 1.0000
44.5200 1307.0000 1.0000
44.5400 1287.0000 1.0000
44.5600 1306.0000 1.0000
44.5800 1308.0000 1.0000
44.6000 1293.0000 1.0000
44.6200 1253.0000 1.0000
44.6400 1240.0000 1.0000
44.6600 1250.0000 1.0000
44.6800 1264.0000 1.0000
44.7000 1278.0000 1.0000
44.7200 1246.0000 1.0000
44.7400 1244.0000 1.0000
44.7600 1271.0000 1.0000
44.7800 1255.0000 1.0000
44.8000 1225.0000 1.0000
44.8200 1255.0000 1.0000
44.8400 1252.0000 1.0000
44.8600 1272.0000 1.0000
44.8800 1256.0000 1.0000
44.9000 1249.0000 1.0000
44.9200 1228.0000 1.0000
44.9400 1204.0000 1.0000
44.9600 1208.0000 1.0000
44.9800 1252.0000 1.0000
45.0000 1257.0000 1.0000
45.0200 1274.0000 1.0000
45.0400 1263.0000 1.0000
45.0600 1262.0000 1.0000
45.0800 1251.0000 1.0000
45.1000 1240.0000 1.0000
45.1200 1254.0000 1.0000
45.1400 1267.0000 1.0000
45.1600 1246.0000 1.0000
45.1800 1228.0000 1.0000
45.2000 1182.0000 1.0000
45.2200 1171.0000 1.0000
45.2400 1224.0000 1.0000
45.2600 1215.0000 1.0000
45.2800 1234.0000 1.0000
45.3000 1228.0000 1.0000
45.3200 1229.0000 1.0000
45.3400 1225.0000 1.0000
45.3600 1225.0000 1.0000
45.3800 1243.0000 1.0000
45.4000 1232.0000 1.0000
45.4200 1212.0000 1.0000
45.4400 1198.0000 1.0000
45.4600 1217.0000 1.0000
45.4800 1236.0000 1.0000
45.5000 1243.0000 1.0000
45.5200 1288.0000 1.0000
45.5400 1231.0000 1.0000
45.5600 1198.0000 1.0000
45.5800 1198.0000 1.0000
45.6000 1239.0000 1.0000
45.6200 1226.0000 1.0000
45.6400 1199.0000 1.0000
45.6600 1194.0000 1.0000
45.6800 1211.0000 1.0000
45.7000 1187.0000 1.0000
45.7200 1220.0000 1.0000
45.7400 1210.0000 1.0000
45.7600 1222.0000 1.0000
45.7800 1165.0000 1.0000
45.8000 1146.0000 1.0000
45.8200 1206.0000 1.0000
45.8400 1203.0000 1.0000
45.8600 1189.0000 1.0000
45.8800 1182.0000 1.0000
45.9000 1162.0000 1.0000
45.9200 1202.0000 1.0000
45.9400 1192.0000 1.0000
45.9600 1213.0000 1.0000
45.9800 1185.0000 1.0000
46.0000 1151.0000 1.0000
46.0200 1177.0000 1.0000
46.0400 1188.0000 1.0000
46.0600 1201.0000 1.0000
46.0800 1208.0000 1.0000
46.1000 1166.0000 1.0000
46.1200 1149.0000 1.0000
46.1400 1158.0000 1.0000
46.1600 1170.0000 1.0000
46.1800 1216.0000 1.0000
46.2000 1185.0000 1.0000
46.2200 1193.0000 1.0000
46.2400 1208.0000 1.0000
46.2600 1189.0000 1.0000
46.2800 1201.0000 1.0000
46.3000 1197.0000 1.0000
46.3200 1189.0000 1.0000
46.3400 1174.0000 1.0000
46.3600 1152.0000 1.0000
46.3800 1198.0000 1.0000
46.4000 1173.0000 1.0000
46.4200 1141.0000 1.0000
46.4400 1199.0000 1.0000
46.4600 1215.0000 1.0000
46.4800 1173.0000 1.0000
46.5000 1170.0000 1.0000
46.5200 1182.0000 1.0000
46.5400 1189.0000 1.0000
46.5600 1153.0000 1.0000
46.5800 1142.0000 1.0000
46.6000 1155.0000 1.0000
46.6200 1147.0000 1.0000
46.6400 1142.0000 1.0000
46.6600 1159.0000 1.0000
46.6800 1145.0000 1.0000
46.7000 1128.0000 1.0000
46.7200 1141.0000 1.0000
46.7400 1150.0000 1.0000
46.7600 1157.0000 1.0000
46.7800 1150.0000 1.0000
46.8000 1168.0000 1.0000
46.8200 1159.0000 1.0000
46.8400 1142.0000 1.0000
46.8600 1132.0000 1.0000
46.8800 1128.0000 1.0000
46.9000 1118.0000 1.0000
46.9200 1139.0000 1.0000
46.9400 1139.0000 1.0000
46.9600 1123.0000 1.0000
46.9800 1097.0000 1.0000
47.0000 1084.0000 1.0000
47.0200 1133.0000 1.0000
47.0400 1140.0000 1.0000
47.0600 1149.0000 1.0000
47.0800 1146.0000 1.0000
47.1000 1080.0000 1.0000
47.1200 1054.0000 1.0000
47.1400 1087.0000 1.0000
47.1600 1123.0000 1.0000
47.1800 1142.0000 1.0000
47.2000 1103.0000 1.0000
47.2200 1106.0000 1.0000
47.2400 1081.0000 1.0000
47.2600 1086.0000 1.0000
47.2800 1107.0000 1.0000
47.3000 1109.0000 1.0000
47.3200 1105.0000 1.0000
47.3400 1104.0000 1.0000
47.3600 1100.0000 1.0000
47.3800 1126.0000 1.0000
47.4000 1113.0000 1.0000
47.4200 1089.0000 1.0000
47.4400 1089.0000 1.0000
47.4600 1080.0000 1.0000
47.4800 1072.0000 1.0000
47.5000 1072.0000 1.0000
47.5200 1086.0000 1.0000
47.5400 1106.0000 1.0000
47.5600 1095.0000 1.0000
47.5800 1094.0000 1.0000
47.6000 1074.0000 1.0000
47.6200 1073.0000 1.0000
47.6400 1063.0000 1.0000
47.6600 1044.0000 1.0000
47.6800 1022.0000 1.0000
47.7000 1025.0000 1.0000
47.7200 1029.0000 1.0000
47.7400 1083.0000 1.0000
47.7600 1112.0000 1.0000
47.7800 1076.0000 1.0000
47.8000 1065.0000 1.0000
47.8200 1082.0000 1.0000
47.8400 1075.0000 1.0000
47.8600 1074.0000 1.0000
47.8800 1096.0000 1.0000
47.9000 1089.0000 1.0000
47.9200 1070.0000 1.0000
47.9400 1037.0000 1.0000
47.9600 1041.0000 1.0000
47.9800 1047.0000 1.0000
48.0000 1022.0000 1.0000
48.0200 1032.0000 1.0000
48.0400 1038.0000 1.0000
48.0600 1004.0000 1.0000
48.0800 1035.0000 1.0000
48.1000 1031.0000 1.0000
48.1200 1023.0000 1.0000
48.1400 1062.0000 1.0000
48.1600 1094.0000 1.0000
48.1800 1078.0000 1.0000
48.2000 1044.0000 1.0000
48.2200 1028.0000 1.0000
48.2400 1043.0000 1.0000
48.2600 1088.0000 1.0000
48.2800 1059.0000 1.0000
48.3000 1052.0000 1.0000
48.3200 1022.0000 1.0000
48.3400 1061.0000 1.0000
48.3600 1100.0000 1.0000
48.3800 1066.0000 1.0000
48.4000 1035.0000 1.0000
48.4200 1019.0000 1.0000
48.4400 1022.0000 1.0000
48.4600 1054.0000 1.0000
48.4800 1038.0000 1.0000
48.5000 1012.0000 1.0000
48.5200 1058.0000 1.0000
48.5400 1048.0000 1.0000
48.5600 1028.0000 1.0000
48.5800 1017.0000 1.0000
48.6000 1001.0000 1.0000
48.6200 993.0000 1.0000
48.6400 1002.0000 1.0000
48.6600 1005.0000 1.0000
48.6800 1011.0000 1.0000
48.7000 1023.0000 1.0000
48.7200 1025.0000 1.0000
48.7400 1023.0000 1.0000
48.7600 1018.0000 1.0000
48.7800 1019.0000 1.0000
48.8000 1034.0000 1.0000
48.8200 1021.0000 1.0000
48.8400 1028.0000 1.0000
48.8600 1007.0000 1.0000
48.8800 979.0000 1.0000
48.9000 999.0000 1.0000
48.9200 1007.0000 1.0000
48.9400 993.0000 1.0000
48.9600 1001.0000 1.0000
48.9800 958.0000 1.0000
49.0000 987.0000 1.0000
49.0200 1000.0000 1.0000
49.0400 1002.0000 1.0000
49.0600 998.0000 1.0000
49.0800 976.0000 1.0000
49.1000 950.0000 1.0000
49.1200 981.0000 1.0000
49.1400 954.0000 1.0000
49.1600 968.0000 1.0000
49.1800 970.0000 1.0000
49.2000 964.0000 1.0000
49.2200 978.0000 1.0000
49.2400 952.0000 1.0000
49.2600 1000.0000 1.0000
49.2800 992.0000 1.0000
49.3000 996.0000 1.0000
49.3200 986.0000 1.0000
49.3400 1027.0000 1.0000
49.3600 1029.0000 1.0000
49.3800 1016.0000 1.0000
49.4000 998.0000 1.0000
49.4200 964.0000 1.0000
49.4400 957.0000 1.0000
49.4600 997.0000 1.0000
49.4800 1005.0000 1.0000
49.5000 1009.0000 1.0000
49.5200 986.0000 1.0000
49.5400 951.0000 1.0000
49.5600 974.0000 1.0000
49.5800 989.0000 1.0000
49.6000 1001.0000 1.0000
49.6200 968.0000 1.0000
49.6400 976.0000 1.0000
49.6600 952.0000 1.0000
49.6800 942.0000 1.0000
49.7000 949.0000 1.0000
49.7200 948.0000 1.0000
49.7400 979.0000 1.0000
49.7600 970.0000 1.0000
49.7800 974.0000 1.0000
49.8000 935.0000 1.0000
49.8200 966.0000 1.0000
49.8400 977.0000 1.0000
49.8600 984.0000 1.0000
49.8800 949.0000 1.0000
49.9000 920.0000 1.0000
49.9200 924.0000 1.0000
49.9400 943.0000 1.0000
49.9600 944.0000 1.0000
49.9800 934.0000 1.0000
50.0000 992.0000 1.0000
50.0200 984.0000 1.0000
50.0400 934.0000 1.0000
50.0600 917.0000 1.0000
50.0800 905.0000 1.0000
50.1000 937.0000 1.0000
50.1200 919.0000 1.0000
50.1400 913.0000 1.0000
50.1600 912.0000 1.0000
50.1800 928.0000 1.0000
50.2000 909.0000 1.0000
50.2200 911.0000 1.0000
50.2400 967.0000 1.0000
50.2600 952.0000 1.0000
50.2800 950.0000 1.0000
50.3000 938.0000 1.0000
50.3200 925.0000 1.0000
50.3400 924.0000 1.0000
50.3600 923.0000 1.0000
50.3800 926.0000 1.0000
50.4000 911.0000 1.0000
50.4200 958.0000 1.0000
50.4400 954.0000 1.0000
50.4600 939.0000 1.0000
50.4800 956.0000 1.0000
50.5000 928.0000 1.0000
50.5200 903.0000 1.0000
50.5400 928.0000 1.0000
50.5600 949.0000 1.0000
50.5800 948.0000 1.0000
50.6000 942.0000 1.0000
50.6200 918.0000 1.0000
50.6400 892.0000 1.0000
50.6600 917.0000 1.0000
50.6800 935.0000 1.0000
50.7000 954.0000 1.0000
50.7200 947.0000 1.0000
50.7400 926.0000 1.0000
50.7600 902.0000 1.0000
50.7800 900.0000 1.0000
50.8000 894.0000 1.0000
50.8200 920.0000 1.0000
50.8400 888.0000 1.0000
50.8600 867.0000 1.0000
50.8800 867.0000 1.0000
50.9000 886.0000 1.0000
50.9200 885.0000 1.0000
50.9400 907.0000 1.0000
50.9600 882.0000 1.0000
50.9800 860.0000 1.0000
51.0000 908.0000 1.0000
51.0200 923.0000 1.0000
51.0400 911.0000 1.0000
51.0600 882.0000 1.0000
51.0800 873.0000 1.0000
51.1000 918.0000 1.0000
51.1200 895.0000 1.0000
51.1400 898.0000 1.0000
51.1600 884.0000 1.0000
51.1800 863.0000 1.0000
51.2000 876.0000 1.0000
51.2200 912.0000 1.0000
51.2400 909.0000 1.0000
51.2600 910.0000 1.0000
51.2800 919.0000 1.0000
51.3000 888.0000 1.0000
51.3200 922.0000 1.0000
51.3400 903.0000 1.0000
51.3600 906.0000 1.0000
51.3800 900.0000 1.0000
51.4000 903.0000 1.0000
51.4200 876.0000 1.0000
51.4400 880.0000 1.0000
51.4600 870.0000 1.0000
51.4800 833.0000 1.0000
51.5000 859.0000 1.0000
51.5200 894.0000 1.0000
51.5400 899.0000 1.0000
51.5600 914.0000 1.0000
51.5800 898.0000 1.0000
51.6000 884.0000 1.0000
51.6200 862.0000 1.0000
51.6400 878.0000 1.0000
51.6600 872.0000 1.0000
51.6800 862.0000 1.0000
51.7000 859.0000 1.0000
51.7200 850.0000 1.0000
51.7400 843.0000 1.0000
51.7600 870.0000 1.0000
51.7800 892.0000 1.0000
51.8000 905.0000 1.0000
51.8200 889.0000 1.0000
51.8400 822.0000 1.0000
51.8600 831.0000 1.0000
51.8800 860.0000 1.0000
51.9000 863.0000 1.0000
51.9200 878.0000 1.0000
51.9400 877.0000 1.0000
51.9600 844.0000 1.0000
51.9800 831.0000 1.0000
52.0000 822.0000 1.0000
52.0200 857.0000 1.0000
52.0400 860.0000 1.0000
52.0600 871.0000 1.0000
52.0800 862.0000 1.0000
52.1000 871.0000 1.0000
52.1200 839.0000 1.0000
52.1400 834.0000 1.0000
52.1600 813.0000 1.0000
52.1800 815.0000 1.0000
52.2000 842.0000 1.0000
52.2200 836.0000 1.0000
52.2400 837.0000 1.0000
52.2600 857.0000 1.0000
52.2800 856.0000 1.0000
52.3000 841.0000 1.0000
52.3200 853.0000 1.0000
52.3400 836.0000 1.0000
52.3600 820.0000 1.0000
52.3800 821.0000 1.0000
52.4000 848.0000 1.0000
52.4200 860.0000 1.0000
52.4400 852.0000 1.0000
52.4600 815.0000 1.0000
52.4800 791.0000 1.0000
52.5000 828.0000 1.0000
52.5200 834.0000 1.0000
52.5400 825.0000 1.0000
52.5600 820.0000 1.0000
52.5800 828.0000 1.0000
52.6000 817.0000 1.0000
52.6200 801.0000 1.0000
52.6400 854.0000 1.0000
52.6600 849.0000 1.0000
52.6800 849.0000 1.0000
52.7000 879.0000 1.0000
52.7200 845.0000 1.0000
52.7400 814.0000 1.0000
52.7600 821.0000 1.0000
52.7800 850.0000 1.0000
52.8000 829.0000 1.0000
52.8200 819.0000 1.0000
52.8400 829.0000 1.0000
52.8600 836.0000 1.0000
52.8800 854.0000 1.0000
52.9000 838.0000 1.0000
52.9200 831.0000 1.0000
52.9400 821.0000 1.0000
52.9600 795.0000 1.0000
52.9800 780.0000 1.0000
53.0000 796.0000 1.0000
53.0200 807.0000 1.0000
53.0400 813.0000 1.0000
53.0600 815.0000 1.0000
53.0800 800.0000 1.0000
53.1000 808.0000 1.0000
53.1200 817.0000 1.0000
53.1400 799.0000 1.0000
53.1600 809.0000 1.0000
53.1800 829.0000 1.0000
53.2000 810.0000 1.0000
53.2200 803.0000 1.0000
53.2400 802.0000 1.0000
53.2600 782.0000 1.0000
53.2800 778.0000 1.0000
53.3000 785.0000 1.0000
53.3200 794.0000 1.0000
53.3400 813.0000 1.0000
53.3600 804.0000 1.0000
53.3800 798.0000 1.0000
53.4000 797.0000 1.0000
53.4200 788.0000 1.0000
53.4400 767.0000 1.0000
53.4600 779.0000 1.0000
53.4800 772.0000 1.0000
53.5000 783.0000 1.0000
53.5200 806.0000 1.0000
53.5400 788.0000 1.0000
53.5600 777.0000 1.0000
53.5800 772.0000 1.0000
53.6000 762.0000 1.0000
53.6200 793.0000 1.0000
53.6400 794.0000 1.0000
53.6600 790.0000 1.0000
53.6800 834.0000 1.0000
53.7000 822.0000 1.0000
53.7200 766.0000 1.0000
53.7400 780.0000 1.0000
53.7600 800.0000 1.0000
53.7800 785.0000 1.0000
53.8000 810.0000 1.0000
53.8200 784.0000 1.0000
53.8400 771.0000 1.0000
53.8600 761.0000 1.0000
53.8800 777.0000 1.0000
53.9000 754.0000 1.0000
53.9200 753.0000 1.0000
53.9400 802.0000 1.0000
53.9600 784.0000 1.0000
53.9800 738.0000 1.0000
54.0000 779.0000 1.0000
54.0200 759.0000 1.0000
54.0400 750.0000 1.0000
54.0600 749.0000 1.0000
54.0800 755.0000 1.0000
54.1000 775.0000 1.0000
54.1200 766.0000 1.0000
54.1400 762.0000 1.0000
54.1600 738.0000 1.0000
54.1800 732.0000 1.0000
54.2000 776.0000 1.0000
54.2200 757.0000 1.0000
54.2400 759.0000 1.0000
54.2600 743.0000 1.0000
54.2800 759.0000 1.0000
54.3000 793.0000 1.0000
54.3200 794.0000 1.0000
54.3400 801.0000 1.0000
54.3600 769.0000 1.0000
54.3800 786.0000 1.0000
54.4000 769.0000 1.0000
54.4200 741.0000 1.0000
54.4400 733.0000 1.0000
54.4600 765.0000 1.0000
54.4800 753.0000 1.0000
54.5000 753.0000 1.0000
54.5200 771.0000 1.0000
54.5400 786.0000 1.0000
54.5600 797.0000 1.0000
54.5800 802.0000 1.0000
54.6000 785.0000 1.0000
54.6200 743.0000 1.0000
54.6400 761.0000 1.0000
54.6600 743.0000 1.0000
54.6800 770.0000 1.0000
54.7000 739.0000 1.0000
54.7200 762.0000 1.0000
54.7400 752.0000 1.0000
54.7600 724.0000 1.0000
54.7800 727.0000 1.0000
54.8000 759.0000 1.0000
54.8200 729.0000 1.0000
54.8400 729.0000 1.0000
54.8600 764.0000 1.0000
54.8800 741.0000 1.0000
54.9000 779.0000 1.0000
54.9200 763.0000 1.0000
54.9400 746.0000 1.0000
54.9600 731.0000 1.0000
54.9800 746.0000 1.0000
55.0000 731.0000 1.0000
55.0200 708.0000 1.0000
55.0400 716.0000 1.0000
55.0600 737.0000 1.0000
55.0800 732.0000 1.0000
55.1000 770.0000 1.0000
55.1200 733.0000 1.0000
55.1400 729.0000 1.0000
55.1600 752.0000 1.0000
55.1800 729.0000 1.0000
55.2000 689.0000 1.0000
55.2200 741.0000 1.0000
55.2400 754.0000 1.0000
55.2600 726.0000 1.0000
55.2800 724.0000 1.0000
55.3000 711.0000 1.0000
55.3200 736.0000 1.0000
55.3400 726.0000 1.0000
55.3600 707.0000 1.0000
55.3800 716.0000 1.0000
55.4000 712.0000 1.0000
55.4200 706.0000 1.0000
55.4400 743.0000 1.0000
55.4600 700.0000 1.0000
55.4800 738.0000 1.0000
55.5000 768.0000 1.0000
55.5200 760.0000 1.0000
55.5400 717.0000 1.0000
55.5600 703.0000 1.0000
55.5800 713.0000 1.0000
55.6000 739.0000 1.0000
55.6200 728.0000 1.0000
55.6400 731.0000 1.0000
55.6600 758.0000 1.0000
55.6800 762.0000 1.0000
55.7000 767.0000 1.0000
55.7200 736.0000 1.0000
55.7400 723.0000 1.0000
55.7600 717.0000 1.0000
55.7800 760.0000 1.0000
55.8000 759.0000 1.0000
55.8200 722.0000 1.0000
55.8400 725.0000 1.0000
55.8600 720.0000 1.0000
55.8800 718.0000 1.0000
55.9000 699.0000 1.0000
55.9200 727.0000 1.0000
55.9400 740.0000 1.0000
55.9600 718.0000 1.0000
55.9800 733.0000 1.0000
56.0000 689.0000 1.0000
56.0200 703.0000 1.0000
56.0400 715.0000 1.0000
56.0600 723.0000 1.0000
56.0800 719.0000 1.0000
56.1000 716.0000 1.0000
56.1200 715.0000 1.0000
56.1400 699.0000 1.0000
56.1600 714.0000 1.0000
56.1800 720.0000 1.0000
56.2000 713.0000 1.0000
56.2200 701.0000 1.0000
56.2400 702.0000 1.0000
56.2600 700.0000 1.0000
56.2800 723.0000 1.0000
56.3000 696.0000 1.0000
56.3200 710.0000 1.0000
56.3400 734.0000 1.0000
56.3600 710.0000 1.0000
56.3800 692.0000 1.0000
56.4000 684.0000 1.0000
56.4200 696.0000 1.0000
56.4400 684.0000 1.0000
56.4600 695.0000 1.0000
56.4800 705.0000 1.0000
56.5000 694.0000 1.0000
56.5200 687.0000 1.0000
56.5400 654.0000 1.0000
56.5600 660.0000 1.0000
56.5800 671.0000 1.0000
56.6000 658.0000 1.0000
56.6200 688.0000 1.0000
56.6400 690.0000 1.0000
56.6600 655.0000 1.0000
56.6800 666.0000 1.0000
56.7000 670.0000 1.0000
56.7200 672.0000 1.0000
56.7400 704.0000 1.0000
56.7600 705.0000 1.0000
56.7800 697.0000 1.0000
56.8000 683.0000 1.0000
56.8200 687.0000 1.0000
56.8400 684.0000 1.0000
56.8600 675.0000 1.0000
56.8800 690.0000 1.0000
56.9000 711.0000 1.0000
56.9200 707.0000 1.0000
56.9400 703.0000 1.0000
56.9600 700.0000 1.0000
56.9800 695.0000 1.0000
57.0000 712.0000 1.0000
57.0200 705.0000 1.0000
57.0400 654.0000 1.0000
57.0600 664.0000 1.0000
57.0800 669.0000 1.0000
57.1000 678.0000 1.0000
57.1200 675.0000 1.0000
57.1400 699.0000 1.0000
57.1600 667.0000 1.0000
57.1800 673.0000 1.0000
57.2000 716.0000 1.0000
57.2200 687.0000 1.0000
57.2400 685.0000 1.0000
57.2600 690.0000 1.0000
57.2800 655.0000 1.0000
57.3000 656.0000 1.0000
57.3200 664.0000 1.0000
57.3400 658.0000 1.0000
57.3600 682.0000 1.0000
57.3800 749.0000 1.0000
57.4000 742.0000 1.0000
57.4200 696.0000 1.0000
57.4400 698.0000 1.0000
57.4600 676.0000 1.0000
57.4800 672.0000 1.0000
57.5000 671.0000 1.0000
57.5200 650.0000 1.0000
57.5400 657.0000 1.0000
57.5600 688.0000 1.0000
57.5800 680.0000 1.0000
57.6000 643.0000 1.0000
57.6200 644.0000 1.0000
57.6400 680.0000 1.0000
57.6600 644.0000 1.0000
57.6800 634.0000 1.0000
57.7000 678.0000 1.0000
57.7200 705.0000 1.0000
57.7400 695.0000 1.0000
57.7600 682.0000 1.0000
57.7800 669.0000 1.0000
57.8000 680.0000 1.0000
57.8200 677.0000 1.0000
57.8400 664.0000 1.0000
57.8600 690.0000 1.0000
57.8800 689.0000 1.0000
57.9000 641.0000 1.0000
57.9200 659.0000 1.0000
57.9400 649.0000 1.0000
57.9600 659.0000 1.0000
57.9800 656.0000 1.0000
58.0000 661.0000 1.0000
58.0200 694.0000 1.0000
58.0400 674.0000 1.0000
58.0600 657.0000 1.0000
58.0800 678.0000 1.0000
58.1000 666.0000 1.0000
58.1200 637.0000 1.0000
58.1400 661.0000 1.0000
58.1600 665.0000 1.0000
58.1800 646.0000 1.0000
58.2000 652.0000 1.0000
58.2200 656.0000 1.0000
58.2400 651.0000 1.0000
58.2600 642.0000 1.0000
58.2800 661.0000 1.0000
58.3000 657.0000 1.0000
58.3200 676.0000 1.0000
58.3400 682.0000 1.0000
58.3600 673.0000 1.0000
58.3800 644.0000 1.0000
58.4000 649.0000 1.0000
58.4200 631.0000 1.0000
58.4400 616.0000 1.0000
58.4600 637.0000 1.0000
58.4800 646.0000 1.0000
58.5000 664.0000 1.0000
58.5200 657.0000 1.0000
58.5400 654.0000 1.0000
58.5600 651.0000 1.0000
58.5800 673.0000 1.0000
58.6000 634.0000 1.0000
58.6200 652.0000 1.0000
58.6400 641.0000 1.0000
58.6600 634.0000 1.0000
58.6800 657.0000 1.0000
58.7000 666.0000 1.0000
58.7200 674.0000 1.0000
58.7400 626.0000 1.0000
58.7600 654.0000 1.0000
58.7800 674.0000 1.0000
58.8000 645.0000 1.0000
58.8200 667.0000 1.0000
58.8400 625.0000 1.0000
58.8600 661.0000 1.0000
58.8800 650.0000 1.0000
58.9000 631.0000 1.0000
58.9200 606.0000 1.0000
58.9400 612.0000 1.0000
58.9600 608.0000 1.0000
58.9800 626.0000 1.0000
59.0000 638.0000 1.0000
59.0200 622.0000 1.0000
59.0400 644.0000 1.0000
59.0600 661.0000 1.0000
59.0800 647.0000 1.0000
59.1000 635.0000 1.0000
59.1200 633.0000 1.0000
59.1400 640.0000 1.0000
59.1600 642.0000 1.0000
59.1800 630.0000 1.0000
59.2000 616.0000 1.0000
59.2200 635.0000 1.0000
59.2400 665.0000 1.0000
59.2600 660.0000 1.0000
59.2800 658.0000 1.0000
59.3000 631.0000 1.0000
59.3200 618.0000 1.0000
59.3400 627.0000 1.0000
59.3600 609.0000 1.0000
59.3800 621.0000 1.0000
59.4000 623.0000 1.0000
59.4200 631.0000 1.0000
59.4400 624.0000 1.0000
59.4600 654.0000 1.0000
59.4800 629.0000 1.0000
59.5000 639.0000 1.0000
59.5200 637.0000 1.0000
59.5400 633.0000 1.0000
59.5600 628.0000 1.0000
59.5800 637.0000 1.0000
59.6000 662.0000 1.0000
59.6200 650.0000 1.0000
59.6400 630.0000 1.0000
59.6600 613.0000 1.0000
59.6800 622.0000 1.0000
59.7000 629.0000 1.0000
59.7200 621.0000 1.0000
59.7400 670.0000 1.0000
59.7600 639.0000 1.0000
59.7800 655.0000 1.0000
59.8000 635.0000 1.0000
59.8200 631.0000 1.0000
59.8400 643.0000 1.0000
59.8600 625.0000 1.0000
59.8800 604.0000 1.0000
59.9000 607.0000 1.0000
59.9200 636.0000 1.0000
59.9400 655.0000 1.0000
59.9600 645.0000 1.0000
59.9800 618.0000 1.0000
60.0000 631.0000 1.0000
60.0200 613.0000 1.0000
60.0400 601.0000 1.0000
60.0600 612.0000 1.0000
60.0800 598.0000 1.0000
60.1000 643.0000 1.0000
60.1200 638.0000 1.0000
60.1400 626.0000 1.0000
60.1600 658.0000 1.0000
60.1800 592.0000 1.0000
60.2000 586.0000 1.0000
60.2200 623.0000 1.0000
60.2400 629.0000 1.0000
60.2600 622.0000 1.0000
60.2800 625.0000 1.0000
60.3000 655.0000 1.0000
60.3200 616.0000 1.0000
60.3400 641.0000 1.0000
60.3600 652.0000 1.0000
60.3800 629.0000 1.0000
60.4000 603.0000 1.0000
60.4200 603.0000 1.0000
60.4400 613.0000 1.0000
60.4600 598.0000 1.0000
60.4800 613.0000 1.0000
60.5000 615.0000 1.0000
60.5200 655.0000 1.0000
60.5400 631.0000 1.0000
60.5600 608.0000 1.0000
60.5800 604.0000 1.0000
60.6000 664.0000 1.0000
60.6200 643.0000 1.0000
60.6400 592.0000 1.0000
60.6600 601.0000 1.0000
60.6800 601.0000 1.0000
60.7000 612.0000 1.0000
60.7200 614.0000 1.0000
60.7400 592.0000 1.0000
60.7600 603.0000 1.0000
60.7800 619.0000 1.0000
60.8000 602.0000 1.0000
60.8200 625.0000 1.0000
60.8400 623.0000 1.0000
60.8600 633.0000 1.0000
60.8800 604.0000 1.0000
60.9000 622.0000 1.0000
60.9200 608.0000 1.0000
60.9400 603.0000 1.0000
60.9600 618.0000 1.0000
60.9800 643.0000 1.0000
61.0000 617.0000 1.0000
61.0200 614.0000 1.0000
61.0400 604.0000 1.0000
61.0600 639.0000 1.0000
61.0800 626.0000 1.0000
61.1000 612.0000 1.0000
61.1200 626.0000 1.0000
61.1400 609.0000 1.0000
61.1600 591.0000 1.0000
61.1800 600.0000 1.0000
61.2000 602.0000 1.0000
61.2200 614.0000 1.0000
61.2400 590.0000 1.0000
61.2600 591.0000 1.0000
61.2800 598.0000 1.0000
61.3000 596.0000 1.0000
61.3200 576.0000 1.0000
61.3400 576.0000 1.0000
61.3600 597.0000 1.0000
61.3800 600.0000 1.0000
61.4000 614.0000 1.0000
61.4200 629.0000 1.0000
61.4400 609.0000 1.0000
61.4600 584.0000 1.0000
61.4800 604.0000 1.0000
61.5000 590.0000 1.0000
61.5200 618.0000 1.0000
61.5400 599.0000 1.0000
61.5600 576.0000 1.0000
61.5800 580.0000 1.0000
61.6000 573.0000 1.0000
61.6200 596.0000 1.0000
61.6400 594.0000 1.0000
61.6600 589.0000 1.0000
61.6800 583.0000 1.0000
61.7000 580.0000 1.0000
61.7200 600.0000 1.0000
61.7400 581.0000 1.0000
61.7600 559.0000 1.0000
61.7800 572.0000 1.0000
61.8000 590.0000 1.0000
61.8200 595.0000 1.0000
61.8400 578.0000 1.0000
61.8600 583.0000 1.0000
61.8800 598.0000 1.0000
61.9000 585.0000 1.0000
61.9200 573.0000 1.0000
61.9400 593.0000 1.0000
61.9600 605.0000 1.0000
61.9800 607.0000 1.0000
62.0000 606.0000 1.0000
62.0200 599.0000 1.0000
62.0400 592.0000 1.0000
62.0600 598.0000 1.0000
62.0800 619.0000 1.0000
62.1000 616.0000 1.0000
62.1200 599.0000 1.0000
62.1400 576.0000 1.0000
62.1600 579.0000 1.0000
62.1800 590.0000 1.0000
62.2000 570.0000 1.0000
62.2200 569.0000 1.0000
62.2400 543.0000 1.0000
62.2600 576.0000 1.0000
62.2800 577.0000 1.0000
62.3000 580.0000 1.0000
62.3200 579.0000 1.0000
62.3400 580.0000 1.0000
62.3600 613.0000 1.0000
62.3800 613.0000 1.0000
62.4000 592.0000 1.0000
62.4200 582.0000 1.0000
62.4400 619.0000 1.0000
62.4600 602.0000 1.0000
62.4800 583.0000 1.0000
62.5000 606.0000 1.0000
62.5200 596.0000 1.0000
62.5400 599.0000 1.0000
62.5600 586.0000 1.0000
62.5800 590.0000 1.0000
62.6000 606.0000 1.0000
62.6200 606.0000 1.0000
62.6400 589.0000 1.0000
62.6600 592.0000 1.0000
62.6800 588.0000 1.0000
62.7000 596.0000 1.0000
62.7200 576.0000 1.0000
62.7400 586.0000 1.0000
62.7600 612.0000 1.0000
62.7800 597.0000 1.0000
62.8000 587.0000 1.0000
62.8200 612.0000 1.0000
62.8400 591.0000 1.0000
62.8600 592.0000 1.0000
62.8800 589.0000 1.0000
62.9000 610.0000 1.0000
62.9200 613.0000 1.0000
62.9400 602.0000 1.0000
62.9600 612.0000 1.0000
62.9800 603.0000 1.0000
63.0000 597.0000 1.0000
63.0200 582.0000 1.0000
63.0400 583.0000 1.0000
63.0600 572.0000 1.0000
63.0800 603.0000 1.0000
63.1000 598.0000 1.0000
63.1200 592.0000 1.0000
63.1400 589.0000 1.0000
63.1600 577.0000 1.0000
63.1800 588.0000 1.0000
63.2000 586.0000 1.0000
63.2200 587.0000 1.0000
63.2400 598.0000 1.0000
63.2600 590.0000 1.0000
63.2800 582.0000 1.0000
63.3000 560.0000 1.0000
63.3200 589.0000 1.0000
63.3400 598.0000 1.0000
63.3600 587.0000 1.0000
63.3800 596.0000 1.0000
63.4000 575.0000 1.0000
63.4200 556.0000 1.0000
63.4400 589.0000 1.0000
63.4600 625.0000 1.0000
63.4800 611.0000 1.0000
63.5000 575.0000 1.0000
63.5200 602.0000 1.0000
63.5400 591.0000 1.0000
63.5600 590.0000 1.0000
63.5800 578.0000 1.0000
63.6000 565.0000 1.0000
63.6200 594.0000 1.0000
63.6400 575.0000 1.0000
63.6600 574.0000 1.0000
63.6800 590.0000 1.0000
63.7000 575.0000 1.0000
63.7200 561.0000 1.0000
63.7400 566.0000 1.0000
63.7600 561.0000 1.0000
63.7800 556.0000 1.0000
63.8000 562.0000 1.0000
63.8200 536.0000 1.0000
63.8400 543.0000 1.0000
63.8600 575.0000 1.0000
63.8800 598.0000 1.0000
63.9000 581.0000 1.0000
63.9200 587.0000 1.0000
63.9400 546.0000 1.0000
63.9600 580.0000 1.0000
63.9800 593.0000 1.0000
64.0000 612.0000 1.0000
64.0200 611.0000 1.0000
64.0400 588.0000 1.0000
64.0600 590.0000 1.0000
64.0800 547.0000 1.0000
64.1000 554.0000 1.0000
64.1200 600.0000 1.0000
64.1400 582.0000 1.0000
64.1600 556.0000 1.0000
64.1800 569.0000 1.0000
64.2000 581.0000 1.0000
64.2200 577.0000 1.0000
64.2400 567.0000 1.0000
64.2600 589.0000 1.0000
64.2800 557.0000 1.0000
64.3000 569.0000 1.0000
64.3200 558.0000 1.0000
64.3400 527.0000 1.0000
64.3600 545.0000 1.0000
64.3800 578.0000 1.0000
64.4000 603.0000 1.0000
64.4200 595.0000 1.0000
64.4400 583.0000 1.0000
64.4600 573.0000 1.0000
64.4800 586.0000 1.0000
64.5000 577.0000 1.0000
64.5200 555.0000 1.0000
64.5400 584.0000 1.0000
64.5600 574.0000 1.0000
64.5800 550.0000 1.0000
64.6000 561.0000 1.0000
64.6200 543.0000 1.0000
64.6400 533.0000 1.0000
64.6600 534.0000 1.0000
64.6800 545.0000 1.0000
64.7000 555.0000 1.0000
64.7200 595.0000 1.0000
64.7400 569.0000 1.0000
64.7600 596.0000 1.0000
64.7800 612.0000 1.0000
64.8000 613.0000 1.0000
64.8200 568.0000 1.0000
64.8400 577.0000 1.0000
64.8600 563.0000 1.0000
64.8800 568.0000 1.0000
64.9000 536.0000 1.0000
64.9200 556.0000 1.0000
64.9400 564.0000 1.0000
64.9600 577.0000 1.0000
64.9800 568.0000 1.0000
65.0000 562.0000 1.0000
65.0200 593.0000 1.0000
65.0400 577.0000 1.0000
65.0600 576.0000 1.0000
65.0800 581.0000 1.0000
65.1000 575.0000 1.0000
65.1200 572.0000 1.0000
65.1400 600.0000 1.0000
65.1600 592.0000 1.0000
65.1800 564.0000 1.0000
65.2000 579.0000 1.0000
65.2200 592.0000 1.0000
65.2400 578.0000 1.0000
65.2600 565.0000 1.0000
65.2800 591.0000 1.0000
65.3000 594.0000 1.0000
65.3200 570.0000 1.0000
65.3400 556.0000 1.0000
65.3600 575.0000 1.0000
65.3800 592.0000 1.0000
65.4000 562.0000 1.0000
65.4200 555.0000 1.0000
65.4400 551.0000 1.0000
65.4600 564.0000 1.0000
65.4800 573.0000 1.0000
65.5000 563.0000 1.0000
65.5200 559.0000 1.0000
65.5400 553.0000 1.0000
65.5600 556.0000 1.0000
65.5800 547.0000 1.0000
65.6000 574.0000 1.0000
65.6200 576.0000 1.0000
65.6400 552.0000 1.0000
65.6600 575.0000 1.0000
65.6800 576.0000 1.0000
65.7000 546.0000 1.0000
65.7200 545.0000 1.0000
65.7400 567.0000 1.0000
65.7600 552.0000 1.0000
65.7800 565.0000 1.0000
65.8000 573.0000 1.0000
65.8200 569.0000 1.0000
65.8400 547.0000 1.0000
65.8600 575.0000 1.0000
65.8800 595.0000 1.0000
65.9000 575.0000 1.0000
65.9200 572.0000 1.0000
65.9400 566.0000 1.0000
65.9600 546.0000 1.0000
65.9800 538.0000 1.0000
66.0000 554.0000 1.0000
66.0200 553.0000 1.0000
66.0400 562.0000 1.0000
66.0600 550.0000 1.0000
66.0800 563.0000 1.0000
66.1000 547.0000 1.0000
66.1200 528.0000 1.0000
66.1400 555.0000 1.0000
66.1600 581.0000 1.0000
66.1800 585.0000 1.0000
66.2000 562.0000 1.0000
66.2200 540.0000 1.0000
66.2400 541.0000 1.0000
66.2600 542.0000 1.0000
66.2800 532.0000 1.0000
66.3000 538.0000 1.0000
66.3200 529.0000 1.0000
66.3400 548.0000 1.0000
66.3600 552.0000 1.0000
66.3800 578.0000 1.0000
66.4000 566.0000 1.0000
66.4200 552.0000 1.0000
66.4400 538.0000 1.0000
66.4600 555.0000 1.0000
66.4800 551.0000 1.0000
66.5000 558.0000 1.0000
66.5200 548.0000 1.0000
66.5400 522.0000 1.0000
66.5600 547.0000 1.0000
66.5800 544.0000 1.0000
66.6000 560.0000 1.0000
66.6200 545.0000 1.0000
66.6400 512.0000 1.0000
66.6600 525.0000 1.0000
66.6800 560.0000 1.0000
66.7000 603.0000 1.0000
66.7200 583.0000 1.0000
66.7400 554.0000 1.0000
66.7600 549.0000 1.0000
66.7800 567.0000 1.0000
66.8000 557.0000 1.0000
66.8200 579.0000 1.0000
66.8400 578.0000 1.0000
66.8600 563.0000 1.0000
66.8800 558.0000 1.0000
66.9000 550.0000 1.0000
66.9200 575.0000 1.0000
66.9400 577.0000 1.0000
66.9600 557.0000 1.0000
66.9800 563.0000 1.0000
67.0000 560.0000 1.0000
67.0200 565.0000 1.0000
67.0400 552.0000 1.0000
67.0600 569.0000 1.0000
67.0800 560.0000 1.0000
67.1000 546.0000 1.0000
67.1200 543.0000 1.0000
67.1400 534.0000 1.0000
67.1600 545.0000 1.0000
67.1800 520.0000 1.0000
67.2000 511.0000 1.0000
67.2200 530.0000 1.0000
67.2400 529.0000 1.0000
67.2600 550.0000 1.0000
67.2800 547.0000 1.0000
67.3000 557.0000 1.0000
67.3200 570.0000 1.0000
67.3400 561.0000 1.0000
67.3600 543.0000 1.0000
67.3800 555.0000 1.0000
67.4000 522.0000 1.0000
67.4200 504.0000 1.0000
67.4400 521.0000 1.0000
67.4600 535.0000 1.0000
67.4800 524.0000 1.0000
67.5000 532.0000 1.0000
67.5200 551.0000 1.0000
67.5400 532.0000 1.0000
67.5600 546.0000 1.0000
67.5800 564.0000 1.0000
67.6000 549.0000 1.0000
67.6200 547.0000 1.0000
67.6400 526.0000 1.0000
67.6600 536.0000 1.0000
67.6800 563.0000 1.0000
67.7000 561.0000 1.0000
67.7200 556.0000 1.0000
67.7400 548.0000 1.0000
67.7600 557.0000 1.0000
67.7800 549.0000 1.0000
67.8000 556.0000 1.0000
67.8200 546.0000 1.0000
67.8400 546.0000 1.0000
67.8600 520.0000 1.0000
67.8800 539.0000 1.0000
67.9000 550.0000 1.0000
67.9200 552.0000 1.0000
67.9400 551.0000 1.0000
67.9600 554.0000 1.0000
67.9800 552.0000 1.0000
68.0000 562.0000 1.0000
68.0200 557.0000 1.0000
68.0400 533.0000 1.0000
68.0600 528.0000 1.0000
68.0800 547.0000 1.0000
68.1000 522.0000 1.0000
68.1200 545.0000 1.0000
68.1400 555.0000 1.0000
68.1600 545.0000 1.0000
68.1800 546.0000 1.0000
68.2000 532.0000 1.0000
68.2200 530.0000 1.0000
68.2400 538.0000 1.0000
68.2600 534.0000 1.0000
68.2800 514.0000 1.0000
68.3000 514.0000 1.0000
68.3200 515.0000 1.0000
68.3400 540.0000 1.0000
68.3600 529.0000 1.0000
68.3800 532.0000 1.0000
68.4000 547.0000 1.0000
68.4200 540.0000 1.0000
68.4400 502.0000 1.0000
68.4600 538.0000 1.0000
68.4800 555.0000 1.0000
68.5000 566.0000 1.0000
68.5200 554.0000 1.0000
68.5400 552.0000 1.0000
68.5600 549.0000 1.0000
68.5800 554.0000 1.0000
68.6000 568.0000 1.0000
68.6200 521.0000 1.0000
68.6400 519.0000 1.0000
68.6600 535.0000 1.0000
68.6800 558.0000 1.0000
68.7000 557.0000 1.0000
68.7200 526.0000 1.0000
68.7400 542.0000 1.0000
68.7600 544.0000 1.0000
68.7800 527.0000 1.0000
68.8000 512.0000 1.0000
68.8200 514.0000 1.0000
68.8400 545.0000 1.0000
68.8600 554.0000 1.0000
68.8800 560.0000 1.0000
68.9000 560.0000 1.0000
68.9200 539.0000 1.0000
68.9400 563.0000 1.0000
68.9600 570.0000 1.0000
68.9800 556.0000 1.0000
69.0000 572.0000 1.0000
69.0200 545.0000 1.0000
69.0400 526.0000 1.0000
69.0600 549.0000 1.0000
69.0800 543.0000 1.0000
69.1000 539.0000 1.0000
69.1200 542.0000 1.0000
69.1400 535.0000 1.0000
69.1600 524.0000 1.0000
69.1800 549.0000 1.0000
69.2000 541.0000 1.0000
69.2200 502.0000 1.0000
69.2400 492.0000 1.0000
69.2600 549.0000 1.0000
69.2800 564.0000 1.0000
69.3000 586.0000 1.0000
69.3200 541.0000 1.0000
69.3400 528.0000 1.0000
69.3600 523.0000 1.0000
69.3800 527.0000 1.0000
69.4000 555.0000 1.0000
69.4200 552.0000 1.0000
69.4400 542.0000 1.0000
69.4600 546.0000 1.0000
69.4800 543.0000 1.0000
69.5000 538.0000 1.0000
69.5200 541.0000 1.0000
69.5400 549.0000 1.0000
69.5600 532.0000 1.0000
69.5800 539.0000 1.0000
69.6000 543.0000 1.0000
69.6200 536.0000 1.0000
69.6400 552.0000 1.0000
69.6600 559.0000 1.0000
69.6800 525.0000 1.0000
69.7000 511.0000 1.0000
69.7200 527.0000 1.0000
69.7400 536.0000 1.0000
69.7600 526.0000 1.0000
69.7800 529.0000 1.0000
69.8000 554.0000 1.0000
69.8200 545.0000 1.0000
69.8400 536.0000 1.0000
69.8600 555.0000 1.0000
69.8800 555.0000 1.0000
69.9000 524.0000 1.0000
69.9200 531.0000 1.0000
69.9400 555.0000 1.0000
69.9600 527.0000 1.0000
69.9800 534.0000 1.0000
70.0000 544.0000 1.0000
70.0200 526.0000 1.0000
70.0400 496.0000 1.0000
70.0600 504.0000 1.0000
70.0800 512.0000 1.0000
70.1000 552.0000 1.0000
70.1200 534.0000 1.0000
70.1400 526.0000 1.0000
70.1600 568.0000 1.0000
70.1800 572.0000 1.0000
70.2000 554.0000 1.0000
70.2200 536.0000 1.0000
70.2400 551.0000 1.0000
70.2600 554.0000 1.0000
70.2800 511.0000 1.0000
70.3000 510.0000 1.0000
70.3200 526.0000 1.0000
70.3400 536.0000 1.0000
70.3600 524.0000 1.0000
70.3800 511.0000 1.0000
70.4000 526.0000 1.0000
70.4200 542.0000 1.0000
70.4400 528.0000 1.0000
70.4600 516.0000 1.0000
70.4800 511.0000 1.0000
70.5000 525.0000 1.0000
70.5200 528.0000 1.0000
70.5400 538.0000 1.0000
70.5600 545.0000 1.0000
70.5800 533.0000 1.0000
70.6000 519.0000 1.0000
70.6200 520.0000 1.0000
70.6400 541.0000 1.0000
70.6600 535.0000 1.0000
70.6800 545.0000 1.0000
70.7000 551.0000 1.0000
70.7200 537.0000 1.0000
70.7400 524.0000 1.0000
70.7600 522.0000 1.0000
70.7800 516.0000 1.0000
70.8000 513.0000 1.0000
70.8200 539.0000 1.0000
70.8400 542.0000 1.0000
70.8600 532.0000 1.0000
70.8800 524.0000 1.0000
70.9000 531.0000 1.0000
70.9200 514.0000 1.0000
70.9400 508.0000 1.0000
70.9600 540.0000 1.0000
70.9800 524.0000 1.0000
71.0000 519.0000 1.0000
71.0200 539.0000 1.0000
71.0400 523.0000 1.0000
71.0600 509.0000 1.0000
71.0800 520.0000 1.0000
71.1000 534.0000 1.0000
71.1200 512.0000 1.0000
71.1400 513.0000 1.0000
71.1600 522.0000 1.0000
71.1800 530.0000 1.0000
71.2000 517.0000 1.0000
71.2200 503.0000 1.0000
71.2400 520.0000 1.0000
71.2600 506.0000 1.0000
71.2800 507.0000 1.0000
71.3000 513.0000 1.0000
71.3200 518.0000 1.0000
71.3400 498.0000 1.0000
71.3600 501.0000 1.0000
71.3800 542.0000 1.0000
71.4000 515.0000 1.0000
71.4200 516.0000 1.0000
71.4400 520.0000 1.0000
71.4600 567.0000 1.0000
71.4800 532.0000 1.0000
71.5000 528.0000 1.0000
71.5200 516.0000 1.0000
71.5400 497.0000 1.0000
71.5600 513.0000 1.0000
71.5800 508.0000 1.0000
71.6000 530.0000 1.0000
71.6200 534.0000 1.0000
71.6400 544.0000 1.0000
71.6600 536.0000 1.0000
71.6800 530.0000 1.0000
71.7000 527.0000 1.0000
71.7200 515.0000 1.0000
71.7400 528.0000 1.0000
71.7600 545.0000 1.0000
71.7800 534.0000 1.0000
71.8000 517.0000 1.0000
71.8200 530.0000 1.0000
71.8400 538.0000 1.0000
71.8600 528.0000 1.0000
71.8800 530.0000 1.0000
71.9000 506.0000 1.0000
71.9200 501.0000 1.0000
71.9400 545.0000 1.0000
71.9600 527.0000 1.0000
71.9800 516.0000 1.0000
72.0000 523.0000 1.0000
72.0200 520.0000 1.0000
72.0400 526.0000 1.0000
72.0600 516.0000 1.0000
72.0800 507.0000 1.0000
72.1000 495.0000 1.0000
72.1200 495.0000 1.0000
72.1400 506.0000 1.0000
72.1600 509.0000 1.0000
72.1800 503.0000 1.0000
72.2000 497.0000 1.0000
72.2200 492.0000 1.0000
72.2400 494.0000 1.0000
72.2600 504.0000 1.0000
72.2800 515.0000 1.0000
72.3000 518.0000 1.0000
72.3200 510.0000 1.0000
72.3400 502.0000 1.0000
72.3600 541.0000 1.0000
72.3800 510.0000 1.0000
72.4000 492.0000 1.0000
72.4200 482.0000 1.0000
72.4400 491.0000 1.0000
72.4600 502.0000 1.0000
72.4800 519.0000 1.0000
72.5000 529.0000 1.0000
72.5200 516.0000 1.0000
72.5400 527.0000 1.0000
72.5600 540.0000 1.0000
72.5800 523.0000 1.0000
72.6000 531.0000 1.0000
72.6200 562.0000 1.0000
72.6400 539.0000 1.0000
72.6600 528.0000 1.0000
72.6800 503.0000 1.0000
72.7000 497.0000 1.0000
72.7200 499.0000 1.0000
72.7400 497.0000 1.0000
72.7600 485.0000 1.0000
72.7800 518.0000 1.0000
72.8000 537.0000 1.0000
72.8200 492.0000 1.0000
72.8400 513.0000 1.0000
72.8600 516.0000 1.0000
72.8800 513.0000 1.0000
72.9000 492.0000 1.0000
72.9200 502.0000 1.0000
72.9400 537.0000 1.0000
72.9600 511.0000 1.0000
72.9800 512.0000 1.0000
73.0000 482.0000 1.0000
73.0200 489.0000 1.0000
73.0400 512.0000 1.0000
73.0600 516.0000 1.0000
73.0800 512.0000 1.0000
73.1000 507.0000 1.0000
73.1200 517.0000 1.0000
73.1400 500.0000 1.0000
73.1600 496.0000 1.0000
73.1800 518.0000 1.0000
73.2000 492.0000 1.0000
73.2200 532.0000 1.0000
73.2400 510.0000 1.0000
73.2600 505.0000 1.0000
73.2800 520.0000 1.0000
73.3000 509.0000 1.0000
73.3200 515.0000 1.0000
73.3400 532.0000 1.0000
73.3600 513.0000 1.0000
73.3800 498.0000 1.0000
73.4000 490.0000 1.0000
73.4200 523.0000 1.0000
73.4400 499.0000 1.0000
73.4600 503.0000 1.0000
73.4800 507.0000 1.0000
73.5000 520.0000 1.0000
73.5200 495.0000 1.0000
73.5400 513.0000 1.0000
73.5600 523.0000 1.0000
73.5800 526.0000 1.0000
73.6000 534.0000 1.0000
73.6200 523.0000 1.0000
73.6400 516.0000 1.0000
73.6600 501.0000 1.0000
73.6800 512.0000 1.0000
73.7000 509.0000 1.0000
73.7200 533.0000 1.0000
73.7400 490.0000 1.0000
73.7600 474.0000 1.0000
73.7800 506.0000 1.0000
73.8000 513.0000 1.0000
73.8200 516.0000 1.0000
73.8400 504.0000 1.0000
73.8600 528.0000 1.0000
73.8800 502.0000 1.0000
73.9000 491.0000 1.0000
73.9200 501.0000 1.0000
73.9400 516.0000 1.0000
73.9600 504.0000 1.0000
73.9800 509.0000 1.0000
74.0000 515.0000 1.0000
74.0200 499.0000 1.0000
74.0400 529.0000 1.0000
74.0600 495.0000 1.0000
74.0800 487.0000 1.0000
74.1000 508.0000 1.0000
74.1200 486.0000 1.0000
74.1400 486.0000 1.0000
74.1600 501.0000 1.0000
74.1800 502.0000 1.0000
74.2000 522.0000 1.0000
74.2200 532.0000 1.0000
74.2400 529.0000 1.0000
74.2600 510.0000 1.0000
74.2800 520.0000 1.0000
74.3000 511.0000 1.0000
74.3200 509.0000 1.0000
74.3400 499.0000 1.0000
74.3600 483.0000 1.0000
74.3800 516.0000 1.0000
74.4000 523.0000 1.0000
74.4200 515.0000 1.0000
74.4400 496.0000 1.0000
74.4600 507.0000 1.0000
74.4800 503.0000 1.0000
74.5000 506.0000 1.0000
74.5200 515.0000 1.0000
74.5400 523.0000 1.0000
74.5600 494.0000 1.0000
74.5800 486.0000 1.0000
74.6000 514.0000 1.0000
74.6200 499.0000 1.0000
74.6400 506.0000 1.0000
74.6600 506.0000 1.0000
74.6800 516.0000 1.0000
74.7000 522.0000 1.0000
74.7200 501.0000 1.0000
74.7400 492.0000 1.0000
74.7600 548.0000 1.0000
74.7800 531.0000 1.0000
74.8000 513.0000 1.0000
74.8200 496.0000 1.0000
74.8400 490.0000 1.0000
74.8600 488.0000 1.0000
74.8800 504.0000 1.0000
74.9000 505.0000 1.0000
74.9200 493.0000 1.0000
74.9400 509.0000 1.0000
74.9600 526.0000 1.0000
74.9800 496.0000 1.0000
75.0000 485.0000 1.0000
75.0200 476.0000 1.0000
75.0400 510.0000 1.0000
75.0600 518.0000 1.0000
75.0800 482.0000 1.0000
75.1000 508.0000 1.0000
75.1200 501.0000 1.0000
75.1400 522.0000 1.0000
75.1600 505.0000 1.0000
75.1800 459.0000 1.0000
75.2000 471.0000 1.0000
75.2200 515.0000 1.0000
75.2400 510.0000 1.0000
75.2600 515.0000 1.0000
75.2800 503.0000 1.0000
75.3000 519.0000 1.0000
75.3200 507.0000 1.0000
75.3400 485.0000 1.0000
75.3600 525.0000 1.0000
75.3800 517.0000 1.0000
75.4000 468.0000 1.0000
75.4200 480.0000 1.0000
75.4400 491.0000 1.0000
75.4600 520.0000 1.0000
75.4800 495.0000 1.0000
75.5000 497.0000 1.0000
75.5200 512.0000 1.0000
75.5400 495.0000 1.0000
75.5600 513.0000 1.0000
75.5800 512.0000 1.0000
75.6000 504.0000 1.0000
75.6200 496.0000 1.0000
75.6400 509.0000 1.0000
75.6600 495.0000 1.0000
75.6800 497.0000 1.0000
75.7000 499.0000 1.0000
75.7200 474.0000 1.0000
75.7400 489.0000 1.0000
75.7600 509.0000 1.0000
75.7800 517.0000 1.0000
75.8000 498.0000 1.0000
75.8200 470.0000 1.0000
75.8400 480.0000 1.0000
75.8600 475.0000 1.0000
75.8800 479.0000 1.0000
75.9000 494.0000 1.0000
75.9200 494.0000 1.0000
75.9400 481.0000 1.0000
75.9600 509.0000 1.0000
75.9800 517.0000 1.0000
76.0000 515.0000 1.0000
76.0200 476.0000 1.0000
76.0400 497.0000 1.0000
76.0600 491.0000 1.0000
76.0800 476.0000 1.0000
76.1000 488.0000 1.0000
76.1200 492.0000 1.0000
76.1400 465.0000 1.0000
76.1600 479.0000 1.0000
76.1800 478.0000 1.0000
76.2000 485.0000 1.0000
76.2200 481.0000 1.0000
76.2400 478.0000 1.0000
76.2600 485.0000 1.0000
76.2800 483.0000 1.0000
76.3000 474.0000 1.0000
76.3200 491.0000 1.0000
76.3400 534.0000 1.0000
76.3600 521.0000 1.0000
76.3800 491.0000 1.0000
76.4000 471.0000 1.0000
76.4200 476.0000 1.0000
76.4400 467.0000 1.0000
76.4600 479.0000 1.0000
76.4800 496.0000 1.0000
76.5000 510.0000 1.0000
76.5200 505.0000 1.0000
76.5400 504.0000 1.0000
76.5600 500.0000 1.0000
76.5800 499.0000 1.0000
76.6000 507.0000 1.0000
76.6200 503.0000 1.0000
76.6400 464.0000 1.0000
76.6600 455.0000 1.0000
76.6800 457.0000 1.0000
76.7000 476.0000 1.0000
76.7200 483.0000 1.0000
76.7400 510.0000 1.0000
76.7600 493.0000 1.0000
76.7800 498.0000 1.0000
76.8000 488.0000 1.0000
76.8200 500.0000 1.0000
76.8400 472.0000 1.0000
76.8600 474.0000 1.0000
76.8800 486.0000 1.0000
76.9000 484.0000 1.0000
76.9200 502.0000 1.0000
76.9400 502.0000 1.0000
76.9600 487.0000 1.0000
76.9800 498.0000 1.0000
77.0000 498.0000 1.0000
77.0200 496.0000 1.0000
77.0400 468.0000 1.0000
77.0600 489.0000 1.0000
77.0800 496.0000 1.0000
77.1000 499.0000 1.0000
77.1200 522.0000 1.0000
77.1400 503.0000 1.0000
77.1600 497.0000 1.0000
77.1800 466.0000 1.0000
77.2000 454.0000 1.0000
77.2200 467.0000 1.0000
77.2400 489.0000 1.0000
77.2600 481.0000 1.0000
77.2800 495.0000 1.0000
77.3000 489.0000 1.0000
77.3200 518.0000 1.0000
77.3400 506.0000 1.0000
77.3600 521.0000 1.0000
77.3800 526.0000 1.0000
77.4000 494.0000 1.0000
77.4200 480.0000 1.0000
77.4400 493.0000 1.0000
77.4600 473.0000 1.0000
77.4800 487.0000 1.0000
77.5000 480.0000 1.0000
77.5200 487.0000 1.0000
77.5400 483.0000 1.0000
77.5600 495.0000 1.0000
77.5800 458.0000 1.0000
77.6000 473.0000 1.0000
77.6200 525.0000 1.0000
77.6400 502.0000 1.0000
77.6600 456.0000 1.0000
77.6800 467.0000 1.0000
77.7000 479.0000 1.0000
77.7200 485.0000 1.0000
77.7400 482.0000 1.0000
77.7600 467.0000 1.0000
77.7800 480.0000 1.0000
77.8000 487.0000 1.0000
77.8200 491.0000 1.0000
77.8400 500.0000 1.0000
77.8600 495.0000 1.0000
77.8800 493.0000 1.0000
77.9000 473.0000 1.0000
77.9200 477.0000 1.0000
77.9400 482.0000 1.0000
77.9600 511.0000 1.0000
77.9800 502.0000 1.0000
78.0000 482.0000 1.0000
78.0200 508.0000 1.0000
78.0400 524.0000 1.0000
78.0600 493.0000 1.0000
78.0800 470.0000 1.0000
78.1000 470.0000 1.0000
78.1200 464.0000 1.0000
78.1400 467.0000 1.0000
78.1600 484.0000 1.0000
78.1800 479.0000 1.0000
78.2000 455.0000 1.0000
78.2200 494.0000 1.0000
78.2400 485.0000 1.0000
78.2600 480.0000 1.0000
78.2800 482.0000 1.0000
78.3000 493.0000 1.0000
78.3200 505.0000 1.0000
78.3400 495.0000 1.0000
78.3600 462.0000 1.0000
78.3800 482.0000 1.0000
78.4000 465.0000 1.0000
78.4200 479.0000 1.0000
78.4400 502.0000 1.0000
78.4600 476.0000 1.0000
78.4800 463.0000 1.0000
78.5000 464.0000 1.0000
78.5200 497.0000 1.0000
78.5400 481.0000 1.0000
78.5600 498.0000 1.0000
78.5800 486.0000 1.0000
78.6000 466.0000 1.0000
78.6200 464.0000 1.0000
78.6400 456.0000 1.0000
78.6600 469.0000 1.0000
78.6800 483.0000 1.0000
78.7000 473.0000 1.0000
78.7200 503.0000 1.0000
78.7400 501.0000 1.0000
78.7600 486.0000 1.0000
78.7800 476.0000 1.0000
78.8000 475.0000 1.0000
78.8200 475.0000 1.0000
78.8400 498.0000 1.0000
78.8600 491.0000 1.0000
78.8800 484.0000 1.0000
78.9000 479.0000 1.0000
78.9200 488.0000 1.0000
78.9400 461.0000 1.0000
78.9600 451.0000 1.0000
78.9800 451.0000 1.0000
79.0000 488.0000 1.0000
79.0200 514.0000 1.0000
79.0400 481.0000 1.0000
79.0600 465.0000 1.0000
79.0800 474.0000 1.0000
79.1000 470.0000 1.0000
79.1200 461.0000 1.0000
79.1400 448.0000 1.0000
79.1600 446.0000 1.0000
79.1800 453.0000 1.0000
79.2000 448.0000 1.0000
79.2200 482.0000 1.0000
79.2400 478.0000 1.0000
79.2600 466.0000 1.0000
79.2800 499.0000 1.0000
79.3000 487.0000 1.0000
79.3200 477.0000 1.0000
79.3400 469.0000 1.0000
79.3600 493.0000 1.0000
79.3800 481.0000 1.0000
79.4000 452.0000 1.0000
79.4200 469.0000 1.0000
79.4400 513.0000 1.0000
79.4600 484.0000 1.0000
79.4800 480.0000 1.0000
79.5000 478.0000 1.0000
79.5200 457.0000 1.0000
79.5400 464.0000 1.0000
79.5600 465.0000 1.0000
79.5800 448.0000 1.0000
79.6000 440.0000 1.0000
79.6200 461.0000 1.0000
79.6400 504.0000 1.0000
79.6600 503.0000 1.0000
79.6800 457.0000 1.0000
79.7000 443.0000 1.0000
79.7200 473.0000 1.0000
79.7400 446.0000 1.0000
79.7600 444.0000 1.0000
79.7800 448.0000 1.0000
79.8000 454.0000 1.0000
79.8200 457.0000 1.0000
79.8400 473.0000 1.0000
79.8600 485.0000 1.0000
79.8800 465.0000 1.0000
79.9000 454.0000 1.0000
79.9200 465.0000 1.0000
79.9400 465.0000 1.0000
79.9600 456.0000 1.0000
79.9800 461.0000 1.0000
80.0000 451.0000 1.0000
*RAS_INT_END
*RAS_DATA_END
