# Supplementary material for: Three-phase extraction of polysaccharide from Stropharia rugosoannulata: Process optimization, structural characterization and bioactivities
Source: Front Immunol. 2023 Jan 11;13:994706. doi: 10.3389/fimmu.2022.994706 (PMC9878848; doi:10.3389/fimmu.2022.994706)
Supplement: Supplementary file 1 [file DataSheet_1.zip › Yield of polysaccharide.xlsx]

## Sheet: Sheet1
硫酸铵质量分数	原料质量	多糖得率（%）
0.15	10g	7.01	6.73	6.87	6.87
0.2	10g	6.89	7.51	7.2	7.2
0.25	10g	7.26	6.05	6.655	6.655
0.3	10g	5.87	5.59	5.73	5.73
0.35	10g	4.73	4.93	4.43	4.69667
叔丁醇比例		多糖得率（%）
1.5:1	10g	5.54	5.37	5.455	5.455
1:1	10g	6.38	5.66	6.02	6.02
1:1.5	10g	7	6.53	7.591	7.04033
1：2	10g	6.03	5.84	5.935	5.935
1：2.5	10g	5.83	5.84	5.935	5.86833
温度℃	原料重	多糖得率（%）
20	10g	5.6	5.4	5.5	5.5
25	10g	6.45	6.22	6.335	6.335
30	10g	6.7	6.95	6.825	6.825
35	10g	4.74	5.77	5.26	5.25667
40	10g	4.74	5.57	5.255	5.18833
表2 正交试验设计及结果
NO		A	B	C	多糖得率/%			原料重
1		1	1	1	5.72	5.6	5.84	10g
2		1	2	2	6.56	6.43	6.69	10g
3		1	3	3	5.63	5.7	5.56	10g
4		2	1	2	6.13	6.34	5.92	10g
5		2	2	3	7.12	7	7.24	10g
6		2	3	1	5.81	5.62	6	10g
7		3	1	3	6.5	6.33	6.67	10g
8		3	2	1	6.06	6.03	6.09	10g
9		3	3	2	6.27	6.14	6.4	10g
K1		17.91	18.35	17.59
K2		19.06	19.74	18.96
K3		18.83	17.71	19.25
R		0.45	2.03	1.66
